# Supplementary material for: Distinct defects in early innate and late adaptive immune responses typify impaired fracture healing in diet-induced obesity
Source: Front Immunol. 2023 Oct 3;14:1250309. doi: 10.3389/fimmu.2023.1250309 (PMC10579581; doi:10.3389/fimmu.2023.1250309)
Supplement: Supplementary file 1 [file DataSheet_2.xls]

## Sheet: Table S1
Table S1. DESeq2 analysis of RNA-seq data (lean mice; all timepoints, 3 biological replicates at each timepoint)
Row-names	Symbol	Leand10-Leand7___log2FoldChange	Leand10-Leand7___padj	Leand14-Leand10___log2FoldChange	Leand14-Leand10___padj	Leand21-Leand14___log2FoldChange	Leand21-Leand14___padj	Leand5-Leand3___log2FoldChange	Leand5-Leand3___padj	Leand7-Leand5___log2FoldChange	Leand7-Leand5___padj
ENSMUSG00000000001	Gnai3 ENSMUSG00000000001	-0.266546	0.520747	-0.466843	0.317417	1.04644	5.67805e-05	-0.273777	0.701308	0.101312	0.997857
ENSMUSG00000000028	Cdc45	-0.804918	0.11355	0.537008	0.416433	1.91018	7.2142e-08	-0.820833	0.212664	0.114803	0.997857
ENSMUSG00000000031	H19	-1.08091	0.401998	-0.77718	0.625882	-4.49992	8.34454e-08	2.38163	0.0940396	-0.801191	0.997857
ENSMUSG00000000037	Scml2	-1.35424	0.0684399	0.418693	0.703609	0.828053	0.120099	-0.18461	0.926511	-0.0917697	NA
ENSMUSG00000000049	Apoh	0.723923	NA	-1.26359	NA	-4.51353	0.00757266	1.15669	NA	0.848446	NA
ENSMUSG00000000056	Narf	-0.557614	0.146737	0.113794	0.843938	2.19238	2.62911e-16	-0.195231	0.826279	0.120354	0.997857
ENSMUSG00000000058	Cav2	0.0772483	0.901544	-0.479698	0.406293	-0.712604	0.0302784	-0.155939	0.894449	-0.0959531	0.997857
ENSMUSG00000000078	Klf6	-0.232952	0.573746	-0.475178	0.299358	0.91918	0.000305774	-0.0320283	0.979653	-0.115286	0.997857
ENSMUSG00000000085	Scmh1	0.137954	0.739515	-0.0637144	0.901156	-0.0934558	0.727142	0.239415	0.709182	-0.340643	0.997857
ENSMUSG00000000088	Cox5a	0.127815	0.778313	0.493338	0.270921	-0.890932	0.000395449	-0.0579027	0.961259	0.169737	0.997857
ENSMUSG00000000093	Tbx2	0.0517875	0.952512	0.51166	0.489847	-1.14115	0.00534146	0.469275	0.65992	0.462123	0.997857
ENSMUSG00000000094	Tbx4	-0.559016	0.352266	-0.177949	0.837312	-1.86159	4.45819e-05	0.319798	0.78274	-0.620772	0.997857
ENSMUSG00000000120	Ngfr	-1.20585	0.0341515	-0.643658	0.432908	-0.23708	0.65278	0.931526	0.183724	-0.376395	0.997857
ENSMUSG00000000126	Wnt9a	-0.923245	0.195012	-0.122475	0.913402	-1.77893	0.000701608	0.992409	0.305857	-0.569742	0.997857
ENSMUSG00000000127	Fer	0.261554	0.461494	0.0225574	0.96579	-0.83946	0.000254337	-0.189752	0.783744	-0.0383517	0.997857
ENSMUSG00000000131	Xpo6	-0.0715264	0.855535	-0.242131	0.525273	0.884152	1.75015e-05	0.00259369	0.999266	-0.248337	0.997857
ENSMUSG00000000134	Tfe3	-0.20387	0.638812	-0.518623	0.26039	0.994737	0.000116135	-0.0287458	0.983277	-0.252179	0.997857
ENSMUSG00000000142	Axin2	-0.775647	0.120934	-0.707066	0.282364	0.553527	0.151526	0.120397	0.936205	-0.0289912	0.997857
ENSMUSG00000000148	Brat1	-0.0452228	0.885453	-0.236701	0.427967	0.476781	0.00345367	0.158369	0.724621	-0.249706	0.997857
ENSMUSG00000000149	Gna12	0.0367946	0.917745	-0.153927	0.652558	0.0247934	0.907578	0.27124	0.502555	-0.321225	0.997857
ENSMUSG00000000154	Slc22a18	-0.136805	0.893962	0.875595	0.344718	-1.13403	0.0312054	0.998402	0.357217	-0.13214	0.997857
ENSMUSG00000000157	Itgb2l	-2.08459	0.0902517	0.739539	0.662898	3.40501	0.000108156	-1.07224	0.635159	0.0597777	0.997857
ENSMUSG00000000159	Igsf5	1.30935	NA	-0.410676	NA	-2.45966	0.019974	1.9151	0.507986	0.592141	NA
ENSMUSG00000000167	Pih1d2	-0.00247512	0.998849	0.13892	0.920939	-1.14705	0.0827975	0.0699749	0.983277	0.38137	NA
ENSMUSG00000000168	Dlat	-0.0453531	0.920208	-0.0344884	0.948049	-0.248108	0.310333	0.0911741	0.921622	-0.160567	0.997857
ENSMUSG00000000171	Sdhd	-0.00439574	0.991109	0.177607	0.618324	-0.220538	0.27895	-0.0026659	0.999266	0.027579	0.997857
ENSMUSG00000000182	Fgf23	-1.79015	NA	2.22978	NA	1.36263	0.520768	-2.12345	NA	1.98076	NA
ENSMUSG00000000184	Ccnd2	0.0770746	0.821031	Table S1: DESeq2 analysis of RNA-seq data (lean mice; all timepoints, 3 biological replicates at each timepoint)	0.644811	0.308011	0.10905	-0.264977	0.536921	-0.0690585	0.997857
ENSMUSG00000000194	Gpr107	0.23241	0.176835	-0.260184	0.221074	-0.318283	0.00976647	0.261374	0.254057	-0.144366	0.997857
ENSMUSG00000000197	Nalcn	-0.293325	0.773769	-1.4971	0.149113	-4.13926	0.000111926	1.41343	0.175587	0.203149	NA
ENSMUSG00000000202	Btbd17	-0.0452517	0.985345	1.41072	0.521952	-3.5881	0.00648022	1.45135	0.639525	-0.866225	NA
ENSMUSG00000000204	Slfn4	-2.85451	0.000535187	0.366998	0.777844	4.53409	8.34688e-13	-0.529227	0.786433	0.16825	0.997857
ENSMUSG00000000223	Drp2	-0.782402	0.212569	-0.157865	0.867965	-0.189305	0.708102	1.01853	0.189173	-0.796192	0.996835
ENSMUSG00000000244	Tspan32	-1.12935	0.153774	1.05455	0.292627	2.17053	9.08975e-05	-0.760236	0.575635	0.186459	0.997857
ENSMUSG00000000247	Lhx2	-0.265884	0.879966	-0.367719	0.855122	0.850849	0.39506	-0.000763271	0.999841	-1.17045	NA
ENSMUSG00000000248	Clec2g	-1.36097	0.435431	-0.12427	NA	1.12877	0.361869	0.0951594	0.986061	-0.376591	NA
ENSMUSG00000000253	Gmpr	0.36431	0.435533	0.536725	0.3205	-1.46996	1.00992e-06	0.335762	0.678541	0.199724	0.997857
ENSMUSG00000000266	Mid2	0.0410489	0.953929	-0.464885	0.451821	-0.943398	0.00626373	0.367325	0.683064	0.154396	0.997857
ENSMUSG00000000275	Trim25	-0.492923	0.0634673	0.0865262	0.83207	0.945058	6.3499e-07	0.302442	0.478174	-0.316529	0.997857
ENSMUSG00000000276	Dgke	-0.210625	0.674572	-0.170125	0.777578	0.764349	0.0096316	-0.112935	0.926818	-0.0212633	0.997857
ENSMUSG00000000278	Scpep1	-0.0856974	0.749352	-0.522702	0.0323463	-0.350738	0.0240631	0.267119	0.39843	-0.0220832	0.997857
ENSMUSG00000000282	Mnt	-0.219107	0.6434	-0.289547	0.579575	0.641977	0.0256034	0.126166	0.906135	-0.342041	0.997857
ENSMUSG00000000290	Itgb2	-1.04853	0.0684701	0.0835223	0.930529	2.27096	3.41191e-08	-0.607591	0.526974	0.0381946	0.997857
ENSMUSG00000000295	Hddc2	0.649715	0.0755134	0.527559	0.251063	-1.45219	2.26967e-08	0.000767562	0.999546	0.164742	0.997857
ENSMUSG00000000296	Tpd52l1	0.285419	0.72127	-0.496636	0.557196	-4.10783	3.51385e-13	0.290076	0.855906	0.151312	0.997857
ENSMUSG00000000301	Pemt	0.75373	0.151815	0.0759468	0.927961	-1.61962	1.56857e-05	-0.295517	0.803376	0.0908168	0.997857
ENSMUSG00000000303	Cdh1	-1.22054	0.0875711	0.792499	0.405313	1.75666	0.000100758	-0.576157	0.590363	-0.382917	0.997857
ENSMUSG00000000305	Cdh4	-0.463318	0.642596	-0.665948	0.561167	-0.0347046	0.964024	0.634633	0.709364	0.667884	NA
ENSMUSG00000000308	Ckmt1	0.32513	0.864462	0.411368	0.843282	-3.71937	0.00181182	-0.302008	0.949758	1.35668	NA
ENSMUSG00000000317	Bcl6b	0.156904	0.808147	0.10868	0.885558	-1.36882	9.33211e-05	0.066248	0.96848	-0.0172103	0.997857
ENSMUSG00000000318	Clec10a	-1.3811	0.0372239	1.12171	0.1835	0.607352	0.231347	0.60282	0.614799	-0.261923	0.997857
ENSMUSG00000000320	Alox12	-0.115112	0.912737	-0.462023	0.648219	2.10644	6.26738e-05	-1.19616	0.22167	0.325654	0.997857
ENSMUSG00000000325	NA	1.76004	NA	-2.01835	NA	1.44402	0.376741	0.777539	NA	-0.403841	NA
ENSMUSG00000000326	Comt	-4.00088	0.0278438	0.0303615	0.993007	0.310362	0.847666	0.454448	0.940945	3.71181	NA
ENSMUSG00000000339	Rtca	0.371171	0.171381	0.258343	0.456734	-0.669794	0.000423976	0.044116	0.960789	-0.0223981	0.997857
ENSMUSG00000000340	Dbt	-0.445897	0.103856	-0.126888	0.753294	0.016596	0.945207	-0.412228	0.270314	0.519034	0.407646
ENSMUSG00000000346	Dazap2	-0.326842	0.311299	0.187229	0.653425	0.892166	3.76589e-05	-0.262921	0.638133	0.0566246	0.997857
ENSMUSG00000000355	Mcts1	0.0810739	0.85612	0.145879	0.758115	-0.544688	0.0237061	-0.0955932	0.920898	0.065138	0.997857
ENSMUSG00000000359	Rem1	0.0315577	0.969303	0.0595658	0.946573	-1.56517	6.69697e-05	0.677319	0.395693	-0.20473	0.997857
ENSMUSG00000000365	Rnf17	0.602108	0.54209	-0.650673	0.567543	-0.487059	0.493301	0.176386	0.951794	0.288644	NA
ENSMUSG00000000374	Trappc10	-0.45967	0.290031	-0.194077	0.742375	1.85376	1.9464e-10	-0.171877	0.87078	-0.178411	0.997857
ENSMUSG00000000378	Ccm2	0.151083	0.55558	0.260747	0.360893	0.318858	0.0490795	0.0253307	0.972622	-0.059496	0.997857
ENSMUSG00000000384	Tbrg4	0.369667	0.298337	-0.204706	0.656877	0.268633	0.300049	-0.242457	0.716918	-0.0937705	0.997857
ENSMUSG00000000386	Mx1	-1.27062	0.0441478	0.493701	0.561747	2.15339	1.50539e-06	0.442168	0.726004	-1.01995	0.727237
ENSMUSG00000000392	Fap	0.767825	0.195303	0.412186	0.592022	-1.88331	4.82725e-06	0.420259	0.715104	0.630139	0.997857
ENSMUSG00000000399	Ndufa9	0.357038	0.197837	0.409693	0.228135	-1.03113	7.60447e-08	0.0053561	0.997421	0.103808	0.997857
ENSMUSG00000000402	Egfl6	-1.64313	0.0663278	0.060466	0.969472	0.00492925	0.996409	2.12796	0.0226153	-0.866326	NA
ENSMUSG00000000409	Lck	-0.718821	0.403662	1.29646	0.187291	1.36033	0.0155306	0.27448	0.895855	0.273713	0.997857
ENSMUSG00000000416	Cttnbp2	-0.197395	0.851929	0.141488	0.908966	-0.486286	0.427885	0.491059	0.769811	0.273072	0.997857
ENSMUSG00000000420	Galnt1	-0.00391479	0.989474	-0.23005	0.38375	0.403271	0.00633855	-0.00176445	0.999364	0.183813	0.997857
ENSMUSG00000000435	Myf5	-2.09395	0.398555	0.256732	0.949229	-3.36439	0.106906	1.02215	0.825153	-1.82234	NA
ENSMUSG00000000439	Mkrn2	0.109434	0.7198	0.109989	0.753395	-0.242486	0.18555	-0.032323	0.968508	-0.0297078	0.997857
ENSMUSG00000000440	Pparg	-0.501366	0.366595	0.526273	0.431806	0.96764	0.00812977	0.119757	0.940945	0.21241	0.997857
ENSMUSG00000000441	Raf1	0.307596	0.261195	-0.715516	0.0178051	0.577512	0.0022827	0.0603996	0.941796	0.201634	0.997857
ENSMUSG00000000486	Septin1	-0.83958	0.147821	1.10093	0.11603	1.58614	9.08975e-05	-0.587231	0.540788	0.64095	0.997857
ENSMUSG00000000489	Pdgfb	0.422371	0.38363	-0.318644	0.590334	-0.636772	0.0533138	0.0160319	0.994092	-0.0786642	0.997857
ENSMUSG00000000530	Acvrl1	-0.158217	0.762809	0.0323591	0.961674	0.505593	0.0971276	0.138201	0.89882	-0.342305	0.997857
ENSMUSG00000000531	Tamalin	0.0419697	0.953902	-0.252362	0.707848	-1.7452	4.39041e-07	0.622833	0.385693	0.0750078	0.997857
ENSMUSG00000000532	Acvr1b	-0.653546	0.137647	-0.306657	0.598913	1.27256	4.03893e-05	-0.0507733	0.971761	-0.485232	0.997857
ENSMUSG00000000538	Tom1l2	0.326484	0.390943	-0.344398	0.452551	-0.72147	0.00441333	0.41793	0.444787	-0.0250284	0.997857
ENSMUSG00000000552	Zfp385a	0.103613	0.853596	-0.518743	0.333892	0.441178	0.159986	0.18815	0.855097	-0.159258	0.997857
ENSMUSG00000000555	Itga5	0.512758	0.304612	-0.852717	0.144633	-0.611833	0.0821102	-0.139463	0.91997	-0.529617	0.997857
ENSMUSG00000000561	Wdr77	0.222691	0.518253	-0.135321	0.756193	0.0265241	0.91814	-0.24874	0.660803	0.00758244	0.997857
ENSMUSG00000000562	Adora3	-0.868983	0.302797	0.723679	0.489555	1.1992	0.0303249	-1.26594	0.230472	1.09477	0.970922
ENSMUSG00000000563	Atp5pb	0.248786	0.518818	0.325389	0.462093	-0.686537	0.00506595	-0.0437331	0.969184	0.123952	0.997857
ENSMUSG00000000567	Sox9	0.678917	0.525503	-1.60544	0.168209	-2.94987	1.37762e-05	1.12108	0.444787	-0.0172788	0.997857
ENSMUSG00000000568	Hnrnpd	-0.629205	0.0677881	-0.203365	0.670636	1.51024	8.23778e-10	-0.513272	0.288046	0.0952428	0.997857
ENSMUSG00000000579	Dynlt1c	-0.444928	0.559147	0.0634541	0.954028	0.969258	0.0404482	0.130877	0.94574	-0.850318	0.976263
ENSMUSG00000000581	C1d	0.227194	0.384351	-0.172451	0.589013	-0.437248	0.0127053	-0.0604382	0.935559	0.24856	0.997857
ENSMUSG00000000594	Gm2a	0.31295	0.3088	0.447639	0.220259	-0.398893	0.0631216	0.195867	0.742957	0.233842	0.997857
ENSMUSG00000000600	Krit1	-0.340061	0.338354	-0.389644	0.367203	1.05526	7.50711e-06	-0.102903	0.911375	0.159142	0.997857
ENSMUSG00000000605	Clcn4	0.179277	0.435363	0.015312	0.964459	-0.370322	0.0146093	0.0909079	0.861533	-0.121627	0.997857
ENSMUSG00000000617	Grm6	-4.63576	0.0432164	4.08096	NA	2.38055	0.0377855	-2.78804	0.300123	2.35125	NA
ENSMUSG00000000627	Sema4f	-0.687013	0.324024	-0.436987	0.625931	1.33975	0.00467093	-0.0794476	0.970469	-0.0750651	0.997857
ENSMUSG00000000628	Hk2	-0.314856	0.511481	-0.159329	0.797747	0.808077	0.00819527	-0.806893	0.113589	-0.185108	0.997857
ENSMUSG00000000631	Myo18a	0.294527	0.255036	-0.221661	0.494872	-0.315435	0.0876609	-0.0585364	0.940767	-0.111043	0.997857
ENSMUSG00000000632	Sez6	-0.568991	NA	-0.864638	NA	0.209154	0.890272	0.957085	NA	0.498115	NA
ENSMUSG00000000673	Haao	-0.985931	0.293759	1.88779	0.0745803	1.30366	0.0413509	-0.406079	0.85057	0.120371	0.997857
ENSMUSG00000000682	Cd52	-1.17093	0.060075	0.897762	0.261866	1.58617	0.00042814	-0.486554	0.688141	0.0637605	0.997857
ENSMUSG00000000686	Abhd15	0.0949329	0.896047	0.263163	0.715329	0.287377	0.471801	0.157741	0.912863	-0.292966	0.997857
ENSMUSG00000000690	Hoxb6	-1.02273	0.154351	0.73625	0.429551	-0.563278	0.296613	0.458664	0.742307	-0.153114	0.997857
ENSMUSG00000000693	Loxl3	0.839639	0.136635	-0.499003	0.494832	-2.04278	2.63573e-07	0.227795	0.875988	-0.620466	0.997857
ENSMUSG00000000706	Btn1a1	-3.62997	0.147159	2.97165	0.355144	2.83391	0.0480747	0.210451	0.974718	0.503879	NA
ENSMUSG00000000708	Kat2b	-0.415297	0.311702	-0.0202075	0.975339	0.877384	0.00155227	0.0794685	0.947603	0.113763	0.997857
ENSMUSG00000000711	Rab5b	-0.327383	0.442226	-0.0604955	0.923758	1.03573	0.000159003	-0.0915984	0.939559	-0.103219	0.997857
ENSMUSG00000000730	Dnmt3l	0.0512936	0.977575	-1.38672	0.39826	2.55783	0.00376034	-1.32855	0.434943	-0.565768	NA
ENSMUSG00000000731	Aire	0.115176	NA	-3.36161	NA	2.85335	0.0933116	0.0431173	NA	-0.663484	NA
ENSMUSG00000000732	Icosl	-1.0703	0.0137154	0.915797	0.0906268	1.45299	3.33969e-06	-0.180783	0.874548	-0.116119	0.997857
ENSMUSG00000000738	Spg7	0.470483	0.0416283	0.0230869	0.952009	-0.43775	0.0097464	0.115606	0.837397	-0.120374	0.997857
ENSMUSG00000000739	Sult5a1	-0.806353	0.359752	0.222098	0.859506	-2.14367	0.00036905	1.77053	0.0621031	-0.178707	0.997857
ENSMUSG00000000740	Rpl13	0.362931	0.272036	0.388285	0.33927	-0.754998	0.000843609	0.171711	0.81641	-0.0437174	0.997857
ENSMUSG00000000743	Chmp1a	0.351191	0.0857924	0.0882718	0.767286	-0.292295	0.0533816	0.0053668	0.996215	-0.0032802	0.997857
ENSMUSG00000000751	Rpa1	-0.356595	0.280937	0.72453	0.0538802	0.719616	0.00133384	-0.52921	0.193006	0.257121	0.997857
ENSMUSG00000000753	Serpinf1	0.613274	0.46203	0.7972	0.412697	-2.41468	5.75895e-06	0.448434	0.784211	0.26768	0.997857
ENSMUSG00000000759	Tubgcp3	-0.388174	0.255145	-0.104581	0.833687	1.37494	2.54302e-09	-0.0742789	0.941796	-0.102223	0.997857
ENSMUSG00000000776	Polr3d	0.298936	0.455495	-0.36954	0.431497	-1.1391	1.06737e-05	-0.046135	0.969184	-0.102539	0.997857
ENSMUSG00000000782	Tcf7	-0.0815425	0.900492	-0.0341465	0.96445	-1.4997	5.1254e-06	-0.0881051	0.953174	0.456026	0.997857
ENSMUSG00000000787	Ddx3x	-0.396693	0.339632	-0.588402	0.228901	1.08721	8.5104e-05	-0.231377	0.784787	-0.028744	0.997857
ENSMUSG00000000791	Il12rb1	0.714314	0.167288	-0.24937	0.727588	-0.302974	0.445558	0.363625	0.736874	0.348104	0.997857
ENSMUSG00000000792	Slc5a5	-0.671019	0.626401	-1.63553	NA	2.26763	0.0327481	-1.31928	0.409725	0.536214	NA
ENSMUSG00000000794	Kcnn3	-1.08409	0.456475	0.782316	0.665157	-2.10362	0.0439874	0.800234	0.742597	-1.97156	NA
ENSMUSG00000000804	Usp32	-0.740195	0.0869572	-0.0415256	0.954028	2.53167	1.70282e-16	-0.351959	0.664374	0.36991	0.997857
ENSMUSG00000000805	Car4	-1.09087	0.399324	1.47469	0.327888	-2.74497	0.0032078	-1.5746	0.27341	-0.521615	NA
ENSMUSG00000000811	Txnrd3	0.239584	0.541871	0.333589	0.451317	-0.69671	0.00436122	0.138457	0.881047	0.296435	0.997857
ENSMUSG00000000817	Fasl	0.284169	0.855947	-0.22917	0.898394	1.71066	0.0287006	-0.426741	0.884741	-0.108173	NA
ENSMUSG00000000823	Zfp512b	-0.103523	0.811731	0.0352792	0.948368	0.177101	0.493012	0.453143	0.34138	-0.160436	0.997857
ENSMUSG00000000826	Dnajc5	0.132215	0.472737	-0.099266	0.661074	0.429802	0.000251547	-0.0274949	0.960046	-0.109278	0.997857
ENSMUSG00000000827	Tpd52l2	0.459088	0.0104032	0.045017	0.874922	-0.746421	1.32153e-08	-0.0433618	0.940945	0.120204	0.997857
ENSMUSG00000000838	Fmr1	-0.538444	0.248712	-0.443498	0.454278	1.56835	8.30492e-07	-0.188851	0.868098	-0.0311053	0.997857
ENSMUSG00000000861	Bcl11a	-1.7726	0.0699683	1.30367	0.303452	2.71363	8.10151e-05	-0.815664	0.651917	0.742895	0.997857
ENSMUSG00000000869	Il4	-1.39608	0.419734	0.606115	0.802161	2.34336	0.021889	-1.33435	0.614799	1.12803	NA
ENSMUSG00000000876	Pxmp4	0.298995	0.223688	-0.0194144	0.960584	0.106236	0.572587	0.0150855	0.988265	0.251585	0.997857
ENSMUSG00000000881	Dlg3	0.27266	0.469598	-0.0912917	0.860045	-0.896255	0.000232881	0.142158	0.870122	-0.10833	0.997857
ENSMUSG00000000884	Gnb1l	0.722709	0.0281006	0.25679	0.549719	-1.0421	9.45804e-06	0.119657	0.895855	0.152681	0.997857
ENSMUSG00000000901	Mmp11	-0.00300897	0.997136	-0.181564	0.790935	-1.04954	0.00196521	1.17335	0.0221672	0.0480458	0.997857
ENSMUSG00000000902	Smarcb1	0.415537	0.168468	-0.00701436	0.988961	-0.556729	0.00972815	0.0403481	0.96848	-0.00477912	0.997857
ENSMUSG00000000903	Vpreb3	0.06767	0.977483	2.13419	0.270448	1.79724	0.110949	-0.0100546	0.999406	0.387547	0.997857
ENSMUSG00000000915	Hip1r	0.690958	0.268012	-0.74245	0.333892	1.15436	0.0075639	-0.107884	0.954511	0.0507209	0.997857
ENSMUSG00000000916	Nsun5	0.349013	0.343487	-0.0910688	0.862152	-0.137624	0.61699	-0.0591922	0.957769	-0.00106867	0.999167
ENSMUSG00000000934	Top1mt	0.4629	0.200674	0.260497	0.570314	-1.33067	1.29544e-07	-0.0662629	0.953277	-0.157419	0.997857
ENSMUSG00000000938	Hoxa10	-0.411655	0.513727	-0.0797757	0.930529	-1.00042	0.0143123	0.440792	0.674985	0.292888	0.997857
ENSMUSG00000000942	Hoxa4	-0.355203	0.685639	0.36478	0.71594	-1.03005	0.0550523	0.124396	0.954075	-0.368947	0.997857
ENSMUSG00000000957	Mmp14	0.226319	0.721081	-0.282644	0.688239	-2.21401	7.36112e-10	0.585616	0.462164	0.0146823	0.997857
ENSMUSG00000000958	Slc7a7	0.543805	0.0397387	-0.192132	0.588261	-0.896715	2.80014e-06	-0.106783	0.881047	0.0272881	0.997857
ENSMUSG00000000959	Oxa1l	0.388746	0.106679	0.139399	0.671376	-0.408542	0.0196105	0.219042	0.613517	-0.218057	0.997857
ENSMUSG00000000976	Heatr6	-0.388133	0.323705	-0.171568	0.74841	1.36738	1.50122e-07	-0.220854	0.781324	-0.0927312	0.997857
ENSMUSG00000000982	Ccl3	-0.449533	0.437097	0.18105	0.818142	0.846339	0.0225908	0.19257	0.886575	-0.197	0.997857
ENSMUSG00000000983	Wfdc18	-0.622096	0.758723	0.937298	0.662898	0.897685	0.422057	1.04407	0.711526	-1.12367	NA
ENSMUSG00000001014	Icam4	-1.2151	0.505685	1.61092	0.44315	2.24216	0.05709	-1.0457	0.756187	1.57608	0.997857
ENSMUSG00000001016	Ilf2	0.107802	0.702329	0.212883	0.474669	-0.133275	0.454985	-0.371395	0.215788	0.257999	0.997857
ENSMUSG00000001017	Chtop	0.146835	0.259066	0.0399114	0.832164	-0.013657	0.897139	-0.0494975	0.881047	0.0906072	0.997857
ENSMUSG00000001018	Snapin	-0.204458	0.461494	-0.104203	0.774393	-0.0362199	0.862712	0.296656	0.444787	-0.0818538	0.997857
ENSMUSG00000001020	S100a4	0.527203	0.286861	0.0222167	0.977242	-1.58504	2.02553e-06	-0.253784	0.818056	-0.142531	0.997857
ENSMUSG00000001021	S100a3	2.30806	0.0290439	0.266848	0.853088	-1.46865	0.040727	0.0266572	0.996513	-0.584509	NA
ENSMUSG00000001025	S100a6	0.130877	0.844884	0.106015	0.889983	-0.309743	0.423294	-0.223153	0.855366	0.0572134	0.997857
ENSMUSG00000001027	Scn4a	-0.92623	0.400005	0.812964	0.540866	-1.09653	0.148888	-0.143767	0.967008	-0.567444	0.997857
ENSMUSG00000001029	Icam2	0.282858	0.482462	0.477501	0.296452	-0.4535	0.0867642	0.211235	0.789788	-0.128642	0.997857
ENSMUSG00000001034	Mapk7	-0.447073	0.24988	-0.259801	0.603801	0.811297	0.00256164	0.231128	0.769093	-0.416664	0.997857
ENSMUSG00000001036	Epn2	0.566471	0.255998	-0.266211	0.688505	-1.22385	0.000366942	0.241463	0.83271	0.024199	0.997857
ENSMUSG00000001039	B9d1	0.820896	0.188272	-0.0489313	0.960928	-2.44836	3.36393e-08	0.323159	0.822356	-0.0395973	0.997857
ENSMUSG00000001052	Sec24b	0.0168643	0.961995	-0.299019	0.31996	0.410117	0.0162264	0.0774834	0.901024	-0.250492	0.997857
ENSMUSG00000001053	N4bp3	0.42217	0.47879	0.193376	0.805307	-0.895371	0.0213939	0.379798	0.72268	-0.209309	0.997857
ENSMUSG00000001054	Rmnd5b	0.201535	0.419734	0.0691563	0.840346	0.314339	0.0583911	0.0361887	0.962853	-0.076636	0.997857
ENSMUSG00000001056	Nhp2	0.538628	0.196044	0.250614	0.65256	-0.895736	0.00224015	-0.489736	0.440714	-0.0102441	0.997857
ENSMUSG00000001062	Vps9d1	-0.041556	0.920309	-0.0895936	0.839371	0.423767	0.0472593	0.228394	0.678347	-0.213092	0.997857
ENSMUSG00000001065	Zfp276	0.153253	0.675124	-0.448556	0.2352	0.868364	4.58474e-05	0.245572	0.660803	-0.200853	0.997857
ENSMUSG00000001082	Mfsd10	0.056151	0.89083	-0.0670485	0.882606	0.531845	0.0121389	0.0670351	0.941796	-0.296374	0.997857
ENSMUSG00000001089	Luzp1	0.154535	0.752313	-0.353404	0.481615	-1.14164	3.37507e-05	0.212849	0.81066	-0.0108813	0.997857
ENSMUSG00000001095	Slc13a2	0.146571	NA	0.495539	NA	2.43838	0.279766	3.25649	NA	-0.533521	NA
ENSMUSG00000001098	Kctd10	0.0867072	0.761095	-0.184901	0.529908	-0.200385	0.24074	0.137554	0.773888	-0.170098	0.997857
ENSMUSG00000001100	Poldip2	0.337529	0.147864	0.0453315	0.900155	-0.972731	2.89196e-09	0.129415	0.806113	-0.0324165	0.997857
ENSMUSG00000001105	Ift20	0.609217	0.0851995	0.280338	0.549163	-1.83027	5.06569e-13	-0.185096	0.825617	0.365565	0.997857
ENSMUSG00000001119	Col6a1	0.400272	0.641745	-1.26484	0.153695	-1.9582	0.000124333	0.481037	0.74302	-0.237806	0.997857
ENSMUSG00000001120	Pcbp3	0.522242	0.260998	-0.146706	0.825791	-1.07735	0.000851939	-0.215739	0.840656	0.0698208	0.997857
ENSMUSG00000001123	Lgals9	-0.791122	0.0217016	0.718311	0.0920612	1.14146	4.76916e-06	0.0596997	0.959023	-0.181034	0.997857
ENSMUSG00000001127	Araf	0.0851818	0.717923	0.02725	0.930235	-0.20002	0.15951	0.203094	0.510638	0.0388754	0.997857
ENSMUSG00000001128	Cfp	-0.342215	0.384883	0.223718	0.652558	0.466804	0.0826665	-0.137398	0.886711	-0.302704	0.997857
ENSMUSG00000001131	Timp1	1.22647	0.147361	-0.185757	0.885792	-3.93089	3.6736e-11	-0.987295	0.451748	0.104541	0.997857
ENSMUSG00000001134	Uxt	0.222002	0.574522	0.581552	0.163566	-0.873418	0.000275447	-0.373422	0.499125	0.307795	0.997857
ENSMUSG00000001138	Cnnm3	-0.0140614	0.968104	-0.105761	0.748652	0.509502	0.00168667	0.223652	0.565787	-0.0899256	0.997857
ENSMUSG00000001143	Lman2l	0.132891	0.678041	-0.10611	0.781113	0.262526	0.182672	0.283731	0.502555	-0.195521	0.997857
ENSMUSG00000001150	Mcm3ap	0.252076	0.243022	0.0195303	0.954247	0.386737	0.00940704	0.105575	0.828586	-0.212955	0.997857
ENSMUSG00000001151	Pcnt	-0.573854	0.139629	0.0465683	0.942451	1.71493	2.1372e-10	-0.23717	0.769036	-0.316811	0.997857
ENSMUSG00000001156	Mxd1	-1.39719	0.0220262	0.299205	0.738472	2.78924	2.92106e-10	-0.378701	0.78028	0.248385	0.997857
ENSMUSG00000001157	Gmcl1	0.045446	0.917745	-0.227466	0.578588	0.278202	0.235782	-0.0600021	0.951954	0.129271	0.997857
ENSMUSG00000001158	Snrnp27	0.306751	0.15433	0.225568	0.411629	-0.75549	4.9542e-07	-0.211601	0.566885	0.386827	0.525553
ENSMUSG00000001166	Oas1c	-0.778553	0.432419	1.11127	0.335602	1.24543	0.0538479	0.0301432	0.994316	0.044165	0.997857
ENSMUSG00000001173	Ocrl	-0.469466	0.207874	-0.234725	0.636227	0.810972	0.00188933	0.0388543	0.973761	-0.147128	0.997857
ENSMUSG00000001175	Calm1	0.0901416	0.779363	-0.0395893	0.92259	-0.470757	0.00934236	-0.144672	0.796114	-0.0338762	0.997857
ENSMUSG00000001211	Agpat3	0.13865	0.770113	0.254324	0.604873	-0.446549	0.105073	0.33186	0.617135	-0.445489	0.997857
ENSMUSG00000001227	Sema6b	-0.21874	0.671098	0.0325376	0.963299	-0.155953	0.647746	0.0872867	0.94635	-0.352459	0.997857
ENSMUSG00000001228	Uhrf1	-0.774879	0.0927487	0.525872	0.376645	2.06126	2.5258e-10	-0.693461	0.275515	0.0058077	0.997857
ENSMUSG00000001229	Dpp9	0.0292584	0.956143	-0.244657	0.602149	0.362105	0.173287	-0.0749911	0.944819	-0.292359	0.997857
ENSMUSG00000001240	Ramp2	-0.0524686	0.942652	0.134452	0.85488	-1.64155	1.74002e-06	0.483522	0.553478	-0.182356	0.997857
ENSMUSG00000001247	Lsr	-1.6938	0.00766772	0.999135	0.237203	0.851362	0.066399	-0.401096	0.74869	-0.426941	0.997857
ENSMUSG00000001248	Gramd1a	0.360062	0.273955	-0.437786	0.273472	-0.0268504	0.920385	0.325511	0.533778	-0.124884	0.997857
ENSMUSG00000001249	Hpn	-0.311948	0.634923	-0.120313	0.888348	1.65399	1.82832e-05	0.445092	0.666413	0.369365	0.997857
ENSMUSG00000001270	Ckb	1.26244	0.0107457	0.331021	0.634378	-2.14278	3.80768e-09	0.834635	0.220113	0.920598	0.535465
ENSMUSG00000001280	Sp1	-0.44154	0.182813	0.0240026	0.964459	1.23453	7.11354e-08	-0.137497	0.867998	0.0183398	0.997857
ENSMUSG00000001281	Itgb7	0.0937328	0.897275	0.622246	0.347148	0.669901	0.0781261	-0.147683	0.922149	0.234838	0.997857
ENSMUSG00000001285	Myg1	0.400518	0.15342	0.229343	0.527047	-0.656645	0.000911196	-0.111473	0.879873	0.169432	0.997857
ENSMUSG00000001288	Rarg	0.0530531	0.919399	-0.712036	0.111194	-0.248922	0.385939	0.44383	0.437792	0.145625	0.997857
ENSMUSG00000001289	Pfdn5	0.623533	0.0337275	0.337117	0.377973	-1.22113	7.10304e-09	0.182898	0.776602	0.181347	0.997857
ENSMUSG00000001300	Efnb2	-0.361784	0.550354	-0.81589	0.222499	-0.32643	0.437604	0.445164	0.647028	-0.0419808	0.997857
ENSMUSG00000001305	Rrp15	0.109493	0.818321	-0.107152	0.845245	-0.240038	0.395705	-0.497568	0.344899	0.293797	0.997857
ENSMUSG00000001313	Rnd2	0.533805	0.341936	0.397299	0.561624	-1.57548	2.51451e-05	0.547245	0.531171	-0.130137	0.997857
ENSMUSG00000001323	Srr	-0.0177096	0.970584	0.256622	0.52992	-0.471946	0.0380904	0.51082	0.205553	-0.291932	0.997857
ENSMUSG00000001333	Sync	-1.08184	0.27555	-0.658143	0.614608	-0.701014	0.371207	-0.136317	0.966081	-1.34561	0.885868
ENSMUSG00000001334	Fndc5	0.108139	0.930577	0.500901	0.666091	-2.78165	5.32718e-06	1.44137	0.185359	-1.29439	0.848493
ENSMUSG00000001348	Acp5	1.93445	2.38828e-06	0.592679	0.334103	-2.25812	2.44148e-11	1.16367	0.0264928	1.33362	0.0409829
ENSMUSG00000001349	Cnn1	-0.204421	0.876893	-0.0217341	0.989503	-4.1064	8.34703e-07	1.39078	0.305095	-0.529474	0.997857
ENSMUSG00000001366	Fbxo9	-0.0918572	0.790311	0.168834	0.641505	1.15232	5.85351e-10	-0.240371	0.614799	0.34586	0.997857
ENSMUSG00000001376	Vps50	0.0155638	0.959825	-0.132883	0.636458	0.0847087	0.607087	0.104222	0.82655	-0.144776	0.997857
ENSMUSG00000001380	Hars	0.26389	0.360476	0.154835	0.672559	0.116987	0.583479	-0.362895	0.356551	0.234218	0.997857
ENSMUSG00000001383	Zmat2	0.216996	0.426251	0.162317	0.626413	-0.234683	0.211466	-0.214488	0.637425	0.182812	0.997857
ENSMUSG00000001403	Ube2c	-1.17639	0.0337275	0.73047	0.309267	2.14236	6.62128e-08	-0.703636	0.408085	0.277062	0.997857
ENSMUSG00000001415	Smg5	0.506394	0.0397387	0.0724451	0.847554	0.0374651	0.857356	-0.223075	0.619843	-0.0567931	0.997857
ENSMUSG00000001416	Cct3	0.589859	0.0559709	0.00502614	0.992689	-0.805374	0.000317311	-0.294311	0.593127	0.0052592	0.997857
ENSMUSG00000001418	Glmp	0.438032	0.0614556	0.102476	0.765588	-0.888385	1.27639e-07	0.251521	0.518678	-0.0309646	0.997857
ENSMUSG00000001419	Mef2d	-0.20026	0.648909	-0.522554	0.260166	0.518737	0.0541851	0.192914	0.822123	-0.227131	0.997857
ENSMUSG00000001420	Tmem79	-0.247771	0.804142	0.0634311	0.959846	1.16908	0.0288826	0.0666644	0.97857	-0.498465	0.997857
ENSMUSG00000001424	Snd1	0.334671	0.19413	-0.0237744	0.954247	-0.945749	1.2253e-07	-0.0372415	0.966097	-0.018957	0.997857
ENSMUSG00000001435	Col18a1	0.17214	0.804168	-0.66538	0.32641	-2.76973	2.18705e-13	0.444761	0.651097	-0.378148	0.997857
ENSMUSG00000001436	Slc19a1	0.464042	0.32431	-0.0961044	0.888551	-0.289696	0.400381	-0.0887467	0.949758	-0.113401	0.997857
ENSMUSG00000001440	Kpnb1	-0.0979194	0.679524	-0.301012	0.217549	0.682905	6.56096e-07	-0.453337	0.0361924	-0.0463858	0.997857
ENSMUSG00000001441	Npepps	-0.608016	0.129391	-0.241358	0.659794	1.25883	8.58948e-06	-0.201794	0.830349	-0.10017	0.997857
ENSMUSG00000001444	Tbx21	-0.870549	0.420139	0.66538	0.615437	1.5633	0.0210216	0.378606	0.886296	0.633327	NA
ENSMUSG00000001445	Mrpl10	0.163969	0.426242	0.0995026	0.703609	-0.355432	0.00857853	-0.159271	0.64405	0.0476808	0.997857
ENSMUSG00000001467	Cyp51	0.267134	0.645564	-0.855038	0.153721	-0.580128	0.110408	-0.351576	0.711272	0.193356	0.997857
ENSMUSG00000001472	Tcf25	0.452256	0.0200382	0.00351722	0.992365	-0.515605	0.000297188	0.0207052	0.975223	-0.0632924	0.997857
ENSMUSG00000001473	Tubb6	1.28705	0.0208549	-0.39929	0.598791	-2.76547	9.66629e-12	-0.136751	0.939559	-0.714672	0.997857
ENSMUSG00000001482	Def8	0.0975044	0.661945	0.0236513	0.938118	0.448014	0.000581974	-0.0816941	0.857189	-0.0691225	0.997857
ENSMUSG00000001493	Meox1	0.54424	0.386706	-0.0117457	0.990865	-1.91242	4.72596e-06	0.467198	0.665783	-0.578705	0.997857
ENSMUSG00000001494	Sost	0.210049	0.840787	0.296263	0.794714	-0.306544	0.624357	0.287132	0.890455	1.29148	0.700108
ENSMUSG00000001497	Pax9	-0.504019	0.436775	0.263044	0.757836	-1.28648	0.00377031	0.886504	0.245207	-0.658317	0.997857
ENSMUSG00000001504	Irx2	-0.612477	0.577333	0.0892073	0.955231	-0.164887	0.835775	0.017775	0.997421	-0.0690419	NA
ENSMUSG00000001506	Col1a1	0.497382	0.556357	-0.149081	0.8965	-2.07704	6.89291e-05	0.398529	0.81641	0.12366	0.997857
ENSMUSG00000001507	Itga3	0.112943	0.863688	-0.675707	0.274443	-0.805498	0.0265321	-0.05923	0.970469	-0.218704	0.997857
ENSMUSG00000001508	Sgca	0.290174	0.787633	0.84791	0.432908	-2.9855	4.36453e-07	0.099931	0.971033	-0.235825	0.997857
ENSMUSG00000001510	Dlx3	0.187505	0.827907	0.248445	0.793478	-1.60206	0.000582885	-0.000475571	0.999841	0.563442	0.997857
ENSMUSG00000001517	Foxm1	-0.660421	0.138434	-0.231839	0.708785	2.42281	8.8503e-15	-0.566014	0.385693	-0.493735	0.997857
ENSMUSG00000001518	Itfg2	0.684323	0.0106348	-0.205437	0.572737	-0.412317	0.0429306	0.0396283	0.967008	0.0257883	0.997857
ENSMUSG00000001520	Nrip2	0.405549	0.587297	0.681478	0.404207	-1.57546	0.000547866	0.762449	0.44669	-0.290508	0.997857
ENSMUSG00000001521	Tulp3	-0.236422	0.639132	-0.246424	0.669555	-0.882675	0.00396575	0.470315	0.481796	-0.272313	0.997857
ENSMUSG00000001524	Gtf2h4	0.0385635	0.909032	0.272923	0.374454	-0.537186	0.00168767	-0.0403002	0.959361	0.0613878	0.997857
ENSMUSG00000001525	Tubb5	0.239727	0.302887	-0.190216	0.510456	0.380162	0.0179329	-0.3572	0.221195	-0.0819167	0.997857
ENSMUSG00000001542	Ell2	0.248073	0.546991	-0.499684	0.273472	-0.527046	0.0465689	-0.368754	0.539626	0.47988	0.982529
ENSMUSG00000001552	Jup	0.0239277	0.970584	-0.185148	0.760564	-0.510638	0.104529	-0.52651	0.409161	-0.0196058	0.997857
ENSMUSG00000001555	Fkbp10	0.590193	0.404167	-0.0750735	0.945215	-2.79365	1.27622e-09	0.0679872	0.975051	0.0122229	0.997857
ENSMUSG00000001558	Klhl10	-0.510803	0.648662	0.595767	0.635446	-1.08958	0.120843	0.888743	0.588385	0.0778004	NA
ENSMUSG00000001569	Nom1	0.233981	0.254108	-0.125289	0.639046	0.224945	0.121218	-0.26657	0.350665	0.0664942	0.997857
ENSMUSG00000001576	Ergic1	0.0875944	0.809052	-0.47584	0.163566	-0.526984	0.00854171	-0.0679914	0.936046	-0.198693	0.997857
ENSMUSG00000001583	Tnk1	-2.00044	0.0337275	1.68653	0.159287	3.03353	3.2609e-08	-0.509411	0.776682	0.713147	0.997857
ENSMUSG00000001588	Acap1	-1.20639	0.143095	1.13988	0.271558	2.05061	0.000409659	-0.698187	0.640318	0.161938	0.997857
ENSMUSG00000001604	Tcea3	-0.322536	0.769726	0.98597	0.372663	-2.47327	5.48103e-05	0.0524605	0.988677	0.0653374	0.997857
ENSMUSG00000001627	Ifrd1	0.197015	0.439809	-0.364011	0.210494	0.328103	0.0541149	-0.314885	0.346535	-0.0287987	0.997857
ENSMUSG00000001630	Stk38l	0.949149	0.0550215	-0.875358	0.159287	-0.674359	0.0716247	0.771137	0.264584	-0.178282	0.997857
ENSMUSG00000001632	Brpf1	-0.495112	0.148751	-0.0736815	0.889097	1.51635	2.36782e-10	-0.216062	0.761305	-0.158689	0.997857
ENSMUSG00000001642	Akr1b3	0.192774	0.583002	0.35018	0.365905	-1.20771	1.51684e-08	-0.115838	0.885498	-0.0444671	0.997857
ENSMUSG00000001656	Hoxc11	-0.379148	0.455789	0.157759	0.817491	-1.23567	0.000294131	0.0948444	0.944819	-0.18447	0.997857
ENSMUSG00000001657	Hoxc8	0.34873	0.567505	-0.637234	0.347738	-1.55941	9.76384e-05	0.332379	0.769036	0.214839	0.997857
ENSMUSG00000001661	Hoxc6	-0.822671	0.285236	-0.393162	0.70488	-0.197596	0.745923	0.384346	0.82173	-0.288085	0.997857
ENSMUSG00000001663	Gstt1	-0.552487	0.364925	0.866485	0.221571	-0.212358	0.63745	0.209555	0.888109	-0.19572	0.997857
ENSMUSG00000001665	Gstt3	-0.461687	0.363649	0.126082	0.862185	-0.377259	0.301877	0.504771	0.49874	-0.390246	0.997857
ENSMUSG00000001666	Ddt	0.874049	0.0187659	0.112559	0.841166	-1.15724	1.80961e-05	0.0498297	0.968515	-0.161206	0.997857
ENSMUSG00000001674	Ddx18	0.120511	0.634208	-0.329622	0.217511	0.286264	0.0669824	-0.221964	0.516837	0.0764696	0.997857
ENSMUSG00000001687	Ubl3	-0.144155	0.601995	-0.117518	0.723531	0.453377	0.00732558	0.0427523	0.953798	-0.0104872	0.997857
ENSMUSG00000001700	Gramd3	0.172409	0.638233	-0.181666	0.664307	-0.76875	0.000496299	0.0455996	0.966081	0.11402	0.997857
ENSMUSG00000001707	Eef1e1	-0.363967	0.365753	-0.665497	0.159287	1.24649	2.96654e-06	-0.425553	0.461211	0.231542	0.997857
ENSMUSG00000001729	Akt1	0.0678052	0.87529	-0.468517	0.236577	0.349382	0.139515	-0.0349023	0.973551	-0.28177	0.997857
ENSMUSG00000001739	Cldn15	-1.53713	0.0299111	1.17294	0.193767	2.48775	6.83813e-07	-0.996333	0.325041	0.11649	0.997857
ENSMUSG00000001741	Il16	-0.350419	0.463951	0.359051	0.525044	1.52494	4.98483e-07	-0.261332	0.778445	0.0980254	0.997857
ENSMUSG00000001750	Tcirg1	0.64394	0.0030995	0.112482	0.732981	-0.685079	3.18447e-05	0.336997	0.301205	-0.0865149	0.997857
ENSMUSG00000001751	Naglu	0.825791	0.0031058	0.0781722	0.863204	-1.10748	1.42053e-07	0.532797	0.159129	-0.0624753	0.997857
ENSMUSG00000001755	Coasy	0.247296	0.255145	0.35067	0.172347	-0.543503	0.000221628	-0.0302543	0.966883	0.151242	0.997857
ENSMUSG00000001761	Smo	0.376319	0.428902	-0.37552	0.506469	-1.36915	9.19523e-06	0.48114	0.48823	-0.234515	0.997857
ENSMUSG00000001763	Tspan33	-1.54773	0.293682	1.65428	0.359542	2.58538	0.0108294	-1.2222	0.633394	1.65914	0.997857
ENSMUSG00000001767	Crnkl1	-0.166213	0.544254	0.18989	0.545139	0.330724	0.0562107	-0.262851	0.489804	0.22366	0.997857
ENSMUSG00000001768	Rin2	0.119478	0.717925	-0.093855	0.811529	-0.879557	3.26276e-06	0.243752	0.60728	-0.0106142	0.997857
ENSMUSG00000001774	Chordc1	-0.0428525	0.903428	-0.188846	0.572431	-0.036947	0.861444	-0.0311816	0.970469	0.187604	0.997857
ENSMUSG00000001783	Rtcb	0.381476	0.149362	0.146654	0.685887	-0.63113	0.000764878	-0.0695214	0.930772	0.137924	0.997857
ENSMUSG00000001785	Pwp1	0.0863821	0.837022	-0.194726	0.650618	0.425835	0.0652885	-0.361987	0.459459	0.0260541	0.997857
ENSMUSG00000001786	Fbxo7	-0.23683	0.59849	0.380537	0.445151	1.30583	1.10058e-06	-0.130808	0.898269	0.501468	0.997857
ENSMUSG00000001794	Capns1	0.432585	0.21897	0.0524385	0.925611	-0.660123	0.00770273	0.0080626	0.997015	-0.0606159	0.997857
ENSMUSG00000001802	Lrp3	0.252052	0.718915	-0.183732	0.827652	-1.42932	0.000406225	0.571178	0.54769	-0.0318066	0.997857
ENSMUSG00000001827	Folr1	0.0506006	0.980896	0.724557	0.701127	-1.75852	0.0923202	1.12962	0.651346	-0.831244	NA
ENSMUSG00000001829	Clpb	0.436206	0.154704	0.12029	0.783965	-0.845996	8.91333e-05	-0.177027	0.790525	-0.164125	0.997857
ENSMUSG00000001833	Septin7 ENSMUSG00000001833	-0.348054	0.299479	-0.309476	0.457683	0.339622	0.156532	-0.205663	0.756431	0.136129	0.997857
ENSMUSG00000001844	Zdhhc4	-0.0662833	0.779767	0.0746458	0.780447	0.115138	0.417898	0.191383	0.524201	-0.0137223	0.997857
ENSMUSG00000001847	Rac1	-0.026884	0.934611	-0.0826897	0.798611	0.121048	0.485752	-0.142805	0.756187	0.0303277	0.997857
ENSMUSG00000001855	Nup214	0.41258	0.0970092	-0.213285	0.512369	0.346195	0.0582695	-0.177517	0.720835	-0.0549051	0.997857
ENSMUSG00000001864	Aif1l	-0.22558	0.859811	-0.548701	0.671305	-1.70824	0.0160351	0.597264	0.75771	-1.51509	0.720858
ENSMUSG00000001865	Cpa3	-0.251355	0.747813	0.489166	0.545048	1.06207	0.0153475	-0.681143	0.490803	0.505572	0.997857
ENSMUSG00000001870	Ltbp1	0.201868	0.616264	0.242791	0.589111	-0.97982	5.01477e-05	0.107943	0.908749	0.0263013	0.997857
ENSMUSG00000001891	Ugp2	-0.193453	0.597993	-0.0965773	0.838472	-0.312144	0.186887	-0.700192	0.0494708	0.0741969	0.997857
ENSMUSG00000001909	Trmt1	0.422708	0.210013	0.0293929	0.956962	-0.318749	0.199982	0.0637918	0.952056	-0.17639	0.997857
ENSMUSG00000001910	Nacc1	0.247188	0.550826	-0.484353	0.293537	0.543725	0.039658	-0.0103064	0.995856	-0.226463	0.997857
ENSMUSG00000001911	Nfix	-0.717414	0.116669	-0.55706	0.344353	-0.463913	0.180684	0.589623	0.385023	-0.43764	0.997857
ENSMUSG00000001918	Slc1a5	0.120267	0.742709	0.123461	0.770001	1.16745	1.15246e-08	-0.116433	0.879376	0.16897	0.997857
ENSMUSG00000001924	Uba1	0.344012	0.0864854	-0.248333	0.339066	-0.0330252	0.844786	-0.195399	0.578152	-0.0255415	0.997857
ENSMUSG00000001930	Vwf	-1.1544	0.0365737	0.824176	0.24239	1.43197	0.000327104	-0.657202	0.451254	-0.100976	0.997857
ENSMUSG00000001942	Siae	-0.135357	0.694269	-0.137985	0.731026	-0.0271911	0.910024	0.330689	0.444787	-0.105468	0.997857
ENSMUSG00000001943	Vsig2	-0.07888	0.901617	0.149459	0.826214	-1.07066	0.00131138	0.319509	0.730406	0.201904	0.997857
ENSMUSG00000001946	Esam	0.0540932	0.883026	0.145537	0.695159	-1.19855	2.96756e-10	0.144931	0.817157	-0.0137095	0.997857
ENSMUSG00000001948	Spa17	1.33853	0.0104211	-0.397506	0.569406	-1.65042	2.82756e-05	0.152992	0.93032	0.368769	0.997857
ENSMUSG00000001962	Fam50a	0.453864	0.0403049	-0.0323185	0.930069	-0.315798	0.0555885	0.0943662	0.871086	0.183912	0.997857
ENSMUSG00000001964	Emd	-0.144509	0.495984	0.0980374	0.710065	0.551461	2.68356e-05	-0.189338	0.539491	-0.0876964	0.997857
ENSMUSG00000001983	Taco1	-0.0987439	0.784606	0.244363	0.501722	0.0904585	0.67908	-0.180279	0.751255	0.183509	0.997857
ENSMUSG00000001985	Grik3	-1.58354	NA	-0.031929	NA	-0.640276	0.790249	-0.532584	NA	0.360989	NA
ENSMUSG00000001986	Gria3	-0.677984	0.178742	-0.540658	0.408326	1.71549	1.06594e-06	0.350356	0.717608	-0.496015	0.997857
ENSMUSG00000001995	Sipa1l2	-0.594227	0.156544	-0.642397	0.225038	1.52814	2.23279e-07	-0.187209	0.852846	-0.293853	0.997857
ENSMUSG00000001998	Ap4e1	-0.67136	0.118355	-0.937164	0.0804293	2.0377	4.87828e-11	-0.114033	0.929052	-0.191336	0.997857
ENSMUSG00000001999	Blvra	0.428772	0.170546	0.157843	0.713002	-0.379011	0.0963342	0.075901	0.9368	0.0834606	0.997857
ENSMUSG00000002006	Pdzd4	0.456093	0.240438	-0.0839939	0.884564	-1.32635	7.48201e-07	0.176538	0.847372	0.102949	0.997857
ENSMUSG00000002007	Srpk3	-0.935747	0.359611	1.24885	0.303452	-0.142127	0.857208	1.39962	0.28537	-1.13775	0.997857
ENSMUSG00000002010	Idh3g	0.447203	0.166548	0.404507	0.31953	-0.742919	0.00112045	0.0456886	0.967008	0.0660278	0.997857
ENSMUSG00000002012	Pnck	-0.283034	0.737207	0.820846	0.336529	-0.477028	0.350638	0.695296	0.535246	0.176387	0.997857
ENSMUSG00000002014	Ssr4	0.565144	0.11177	0.119178	0.821436	-1.43748	1.08209e-08	0.00539683	0.998361	0.129864	0.997857
ENSMUSG00000002015	Bcap31	-0.0771468	0.730802	-0.0346871	0.901156	-0.0586997	0.6847	-0.201718	0.475423	0.143797	0.997857
ENSMUSG00000002017	Fam98a	0.288479	0.324574	0.0314288	0.945768	-1.23978	2.39187e-10	-0.07849	0.923202	-0.00921915	0.997857
ENSMUSG00000002020	Ltbp2	0.196505	0.770339	-0.74364	0.264733	-1.33677	0.000387013	0.361448	0.735966	-0.84366	0.757988
ENSMUSG00000002028	Kmt2a	-0.200498	0.562103	-0.289653	0.460406	1.09839	1.99241e-07	0.058718	0.95091	-0.20021	0.997857
ENSMUSG00000002031	Ift46	0.77554	0.0177154	0.0512926	0.925591	-1.497	3.2392e-10	0.404266	0.442196	0.119421	0.997857
ENSMUSG00000002032	Tmem25	-0.664999	0.524996	0.105849	0.94587	-1.37722	0.0501354	2.0154	0.0574059	-0.716748	0.997857
ENSMUSG00000002033	Cd3g	0.368503	0.718924	1.05302	0.300898	0.825347	0.151237	0.034387	0.99262	0.145193	0.997857
ENSMUSG00000002043	Trappc6a	0.362543	0.205163	0.337168	0.344353	-0.405855	0.0456802	0.228918	0.664107	0.133408	0.997857
ENSMUSG00000002052	Supt6	0.479283	0.050903	-0.5309	0.0743388	0.170295	0.380679	0.100165	0.879146	-0.208645	0.997857
ENSMUSG00000002055	Spag5	-0.938986	0.0787061	0.329785	0.654514	2.59676	6.81245e-12	-0.73262	0.347449	0.0972919	0.997857
ENSMUSG00000002058	Unc119	-0.401418	0.428556	0.532688	0.368892	1.31192	5.69701e-05	-0.443692	0.579098	0.20014	0.997857
ENSMUSG00000002059	Rab34	0.509571	0.350356	-0.0374454	0.96445	-2.10119	5.87982e-09	0.349432	0.736999	0.0446508	0.997857
ENSMUSG00000002064	Sdf2	0.451032	0.149362	0.059281	0.902812	-1.05341	1.66939e-06	0.232006	0.703343	0.181296	0.997857
ENSMUSG00000002068	Ccne1	-0.788446	0.162646	0.647087	0.368262	2.05963	1.40462e-07	-0.736479	0.368186	0.583164	0.997857
ENSMUSG00000002076	Hsf2bp	-0.140542	0.917872	0.507264	0.699862	-0.718566	0.321898	0.513276	0.803988	-0.640725	NA
ENSMUSG00000002083	Bbc3	-0.0499816	0.934319	-0.0345382	0.959029	-0.224008	0.484933	0.316332	0.681706	-0.018058	0.997857
ENSMUSG00000002100	Mybpc3	-0.287376	0.803829	1.15144	0.282364	1.25085	0.0191708	-0.909452	0.409539	-1.03142	NA
ENSMUSG00000002102	Psmc3	0.299883	0.329578	0.368053	0.316306	-0.810117	7.93017e-05	-0.168822	0.792152	0.0461352	0.997857
ENSMUSG00000002103	Acp2	0.0331436	0.921106	0.0448336	0.902812	-0.392191	0.0217871	0.103015	0.859133	-0.245363	0.997857
ENSMUSG00000002104	Rapsn	-0.840424	0.187648	1.26969	0.0906268	-1.52322	0.00061525	0.758716	0.411359	-1.12489	0.462603
ENSMUSG00000002105	Slc39a13	0.363772	0.508707	-0.357029	0.577316	-1.24201	0.000337523	0.26465	0.815532	-0.0128041	0.997857
ENSMUSG00000002107	Celf2	-1.50546	0.0183551	0.438657	0.618413	2.35517	3.16346e-07	-0.325409	0.83271	-0.373147	0.997857
ENSMUSG00000002108	Nr1h3	-0.0686818	0.885121	0.373728	0.403522	-0.018085	0.951103	-0.254363	0.70353	-0.210965	0.997857
ENSMUSG00000002109	Ddb2	-0.0295709	0.949686	0.155121	0.721949	0.387193	0.0872464	0.296948	0.582185	0.0809805	0.997857
ENSMUSG00000002111	Spi1	-0.456367	0.348306	0.051658	0.9461	1.18098	0.000258721	-0.0116111	0.996396	-0.269405	0.997857
ENSMUSG00000002129	Sf3a1	0.189252	0.570277	-0.193423	0.614529	0.22985	0.297542	-0.104498	0.891011	-0.0485858	0.997857
ENSMUSG00000002147	Stat6	-0.0720219	0.822852	0.02724	0.946658	0.724242	2.76896e-05	-0.0898561	0.889644	-0.201366	0.997857
ENSMUSG00000002190	Clgn	-1.16335	0.407991	2.40236	0.112471	1.85424	0.0151534	-0.0698947	0.98964	0.938337	NA
ENSMUSG00000002204	Napsa	-1.26751	0.0566029	1.21282	0.145316	1.81618	0.000143774	-0.434646	0.756187	-0.0163326	0.997857
ENSMUSG00000002205	Vrk3	-0.0475568	0.903323	0.0620699	0.885562	0.690348	0.000488819	-0.14352	0.82655	0.0878451	0.997857
ENSMUSG00000002210	Smg9	0.519345	0.108225	0.0782285	0.875361	0.0507858	0.850388	-0.217034	0.743277	-0.0631496	0.997857
ENSMUSG00000002221	Paxip1	-0.493325	0.239787	-0.230849	0.681503	1.94657	1.00267e-11	-0.28813	0.719673	-0.0257421	0.997857
ENSMUSG00000002222	Rmnd5a	-0.00830892	0.985141	-0.0409334	0.935757	0.694214	0.00155622	-0.00237981	0.999406	0.130844	0.997857
ENSMUSG00000002227	Mov10	0.296163	0.3961	-0.326939	0.433712	0.558308	0.0164459	0.483556	0.273644	-0.267089	0.997857
ENSMUSG00000002228	Ppm1j	0.383807	0.451199	0.367719	0.540866	-1.82777	2.43174e-08	-0.225467	0.838375	0.207027	0.997857
ENSMUSG00000002233	Rhoc	0.569375	0.238487	-0.114819	0.873094	-2.08337	3.03575e-10	0.076211	0.961871	0.0835154	0.997857
ENSMUSG00000002249	Tead3	0.063084	0.928752	-0.292797	0.660605	-1.20165	0.000643116	0.60957	0.405903	-0.42672	0.997857
ENSMUSG00000002250	Ppard	0.157335	0.832753	-1.00599	0.148909	0.526269	0.218989	0.0858306	0.96492	-0.348261	0.997857
ENSMUSG00000002257	Def6	-0.369607	0.372091	0.34103	0.496062	1.01009	0.000197945	-0.376981	0.564254	0.0610152	0.997857
ENSMUSG00000002265	Peg3	0.0114912	0.992064	-1.89135	0.045821	-1.88511	0.00107777	1.81712	0.0465934	-0.132744	0.997857
ENSMUSG00000002266	Zim1	-0.658639	0.643963	-3.39634	0.0174322	-4.14912	0.00381415	3.86854	0.0010928	0.38511	0.997857
ENSMUSG00000002274	Metrn	-0.0235477	0.971028	0.857136	0.0934896	-0.475934	0.131196	-0.0973281	0.941796	0.0203963	0.997857
ENSMUSG00000002279	Lmf1	0.601315	0.123485	-0.0454252	0.944252	-1.39444	4.73157e-07	0.432774	0.489319	-0.124913	0.997857
ENSMUSG00000002280	Ciao3	0.385963	0.0385329	0.275582	0.240761	-0.193412	0.165891	0.132964	0.727452	-0.143949	0.997857
ENSMUSG00000002289	Angptl4	0.951275	0.148955	-0.670916	0.430448	-1.84229	7.78894e-05	0.0882975	0.96848	-0.361748	0.997857
ENSMUSG00000002297	Dbf4	-0.722212	0.0476935	0.0154127	0.980167	2.17906	4.94686e-17	-0.707556	0.106485	-0.0430288	0.997857
ENSMUSG00000002307	Daxx	0.0989441	0.756887	-0.0595188	0.877988	0.581263	0.00108082	0.0568995	0.941796	-0.32597	0.997857
ENSMUSG00000002308	Cd320	0.784488	0.0749265	0.0189178	0.979581	-1.90508	2.07473e-09	-0.150871	0.898358	-0.149195	0.997857
ENSMUSG00000002319	Ipo4	0.0825586	0.876575	-0.419162	0.406329	-0.729067	0.00988429	-0.00155477	0.999546	-0.260765	0.997857
ENSMUSG00000002320	Tm9sf1	-0.218349	0.513965	-0.507534	0.168076	0.702017	0.000907206	0.0680531	0.940998	-0.0764842	0.997857
ENSMUSG00000002324	Rec8	-1.44306	0.175323	1.71863	0.187291	1.5796	0.0274926	-0.144126	0.967526	0.956548	0.997857
ENSMUSG00000002325	Irf9	-0.629915	0.0592502	-0.000226893	0.999838	1.66053	3.32234e-12	0.181478	0.817983	-0.14772	0.997857
ENSMUSG00000002326	Gmpr2	0.343967	0.17976	0.212571	0.518782	-0.683474	0.000133422	0.0612211	0.938357	0.0478845	0.997857
ENSMUSG00000002329	Mdp1	0.278059	0.384134	0.575456	0.10524	-0.961049	3.84358e-06	0.104391	0.894209	0.0730446	0.997857
ENSMUSG00000002332	Dhrs1	-0.11979	0.671098	0.31925	0.279717	-0.325231	0.0559777	-0.0868309	0.887612	0.0466019	0.997857
ENSMUSG00000002342	Tmem161a	0.113588	0.562307	0.0648909	0.792186	-0.299789	0.0144464	0.14848	0.626495	-0.0844971	0.997857
ENSMUSG00000002343	Armc6	0.408734	0.151281	-0.0636433	0.8829	-0.772287	0.000130984	-0.039541	0.967526	-0.0316149	0.997857
ENSMUSG00000002345	Borcs8	0.454511	0.167916	0.00877433	0.987433	-0.39211	0.103955	0.224419	0.735249	-0.0672278	0.997857
ENSMUSG00000002346	Slc25a42	-0.894356	0.169759	0.196297	0.84064	1.55021	0.000647594	0.293377	0.850698	0.149192	0.997857
ENSMUSG00000002365	Snx9	-0.265981	0.462811	-0.42567	0.309267	0.443901	0.0667333	0.01676	0.990406	-0.196554	0.997857
ENSMUSG00000002372	Ranbp3	0.0402398	0.908712	0.0343276	0.933689	0.360145	0.0495537	-0.0203314	0.982759	-0.0701386	0.997857
ENSMUSG00000002379	Ndufa11	0.600203	0.106679	0.525934	0.264625	-1.42321	6.38389e-08	0.100136	0.930402	0.1556	0.997857
ENSMUSG00000002384	Bmp8b	1.03153	0.527761	-0.467373	0.819783	1.50155	0.128164	-0.499601	0.886189	-0.938943	NA
ENSMUSG00000002393	Nr2f6	0.355467	0.396255	0.202892	0.706027	-1.69524	5.8666e-10	0.478945	0.414771	-0.223083	0.997857
ENSMUSG00000002395	Use1	0.711545	0.03724	0.442785	0.316306	-1.38847	1.57058e-08	0.136716	0.883199	0.18001	0.997857
ENSMUSG00000002396	Ocel1	-0.0496796	0.890107	0.39463	0.220817	-0.16477	0.404157	-0.02641	0.975223	0.0855631	0.997857
ENSMUSG00000002409	Dyrk1b	-0.19758	0.625582	0.226787	0.617248	-0.332661	0.193642	0.315628	0.592514	-0.283426	0.997857
ENSMUSG00000002413	Braf	-0.639472	0.151441	-0.470061	0.416361	1.50614	1.50046e-06	-0.231407	0.822356	0.257626	0.997857
ENSMUSG00000002416	Ndufb2	0.452937	0.263727	0.544876	0.263699	-1.28279	2.90908e-06	0.0607978	0.96492	0.300825	0.997857
ENSMUSG00000002428	Hltf	-0.474981	0.124366	0.00964449	0.985102	0.654458	0.0029502	0.0478255	0.963943	0.00876296	0.997857
ENSMUSG00000002455	Prpf6	0.536615	0.062221	-0.0155658	0.974164	-0.652589	0.00183512	0.120213	0.873871	0.143155	0.997857
ENSMUSG00000002458	Rgs19	-0.274457	0.547232	-0.0277528	0.966688	1.26891	6.24204e-06	-0.384824	0.577264	-0.0635148	0.997857
ENSMUSG00000002459	Rgs20	-1.2838	NA	-2.7997	NA	1.76882	0.425469	1.27851	NA	0.0871413	NA
ENSMUSG00000002475	Abhd3	-0.104305	0.913702	-1.086	0.231248	-1.27347	0.039208	1.43699	0.105718	0.274809	NA
ENSMUSG00000002477	Snrpd1	0.243654	0.502434	-0.0039112	0.994639	-0.0953354	0.714898	-0.516669	0.225219	0.22701	0.997857
ENSMUSG00000002486	Tchp	0.381442	0.154504	-0.0681033	0.866859	-0.106242	0.615183	0.176077	0.744583	-0.252313	0.997857
ENSMUSG00000002489	Tiam1	-0.777756	0.249662	-0.156836	0.877165	2.45157	8.34454e-08	-0.805163	0.406823	-0.153284	0.997857
ENSMUSG00000002496	Tsc2	0.397646	0.132836	-0.0095789	0.982863	-0.40806	0.0338005	0.192432	0.70912	-0.251404	0.997857
ENSMUSG00000002500	Rpl3l	-0.0634747	0.977756	1.49509	0.431806	-3.51821	0.000785608	0.0263903	0.997896	0.530001	0.997857
ENSMUSG00000002504	Slc9a3r2	0.71705	0.0982068	-0.179992	0.775024	-1.56872	3.69091e-07	0.422698	0.577728	0.104063	0.997857
ENSMUSG00000002524	Puf60	0.521166	0.0474813	-0.0128474	0.977163	-0.550116	0.00426115	-0.108562	0.87645	0.069183	0.997857
ENSMUSG00000002546	Golga2	0.0875769	0.786802	-0.229743	0.48118	-0.156744	0.422818	0.0344375	0.968138	-0.0476047	0.997857
ENSMUSG00000002550	Uck1	0.24098	0.402795	0.0582735	0.886174	0.205096	0.30947	0.097038	0.890939	0.0420174	0.997857
ENSMUSG00000002565	Scin	0.81054	0.286899	-1.19376	0.187291	-1.40698	0.00780709	1.83303	0.0221672	0.80638	0.997857
ENSMUSG00000002578	Ikzf4	-0.810852	0.219983	-0.0925252	0.933763	0.346963	0.499872	0.287404	0.85057	0.27944	NA
ENSMUSG00000002580	Mien1	0.300422	0.192124	0.0847003	0.797228	-0.454801	0.00501725	-0.218623	0.577728	0.123156	0.997857
ENSMUSG00000002588	Pon1	-3.75512	NA	3.97434	NA	-1.07794	0.670162	-3.33959	NA	2.98393	NA
ENSMUSG00000002602	Axl	-0.485237	0.0999079	0.163436	0.690349	0.75142	0.000357631	0.218697	0.704267	-0.22871	0.997857
ENSMUSG00000002603	Tgfb1	0.517694	0.353507	-0.765527	0.241729	-0.00670596	0.98954	-0.148746	0.922947	-0.0262196	0.997857
ENSMUSG00000002608	Ccdc97	0.106281	0.810468	-0.304486	0.487758	0.526527	0.03201	-0.0476841	0.967008	-0.0779602	0.997857
ENSMUSG00000002617	Zfp40	0.353316	0.41774	-0.427871	0.409557	0.174975	0.58274	0.168032	0.867998	-0.147748	0.997857
ENSMUSG00000002625	Akap8l	0.39939	0.196521	0.361029	0.352561	-0.445128	0.044929	0.313942	0.534779	0.119423	0.997857
ENSMUSG00000002635	Pdcd2l	-0.0970226	0.791736	0.146737	0.710537	0.302835	0.145321	-0.0292857	0.974592	-0.123956	0.997857
ENSMUSG00000002658	Gtf2f1	0.581623	0.0614556	0.233912	0.573212	-0.345409	0.143297	-0.213845	0.74191	0.136789	0.997857
ENSMUSG00000002660	Clpp	0.443685	0.273917	0.432563	0.38375	-1.04494	0.000149755	-0.202704	0.823421	0.10327	0.997857
ENSMUSG00000002661	Alkbh7	0.0807322	0.893907	0.49217	0.372099	-0.644613	0.0398052	0.468535	0.510523	0.153063	0.997857
ENSMUSG00000002668	Dennd1c	-1.24902	0.027072	0.866758	0.231728	1.77837	1.25598e-05	-0.369401	0.758163	-0.00331725	0.998521
ENSMUSG00000002679	Med6	-0.313617	0.243909	0.0365042	0.932439	0.363745	0.0541851	-0.174582	0.738823	0.188161	0.997857
ENSMUSG00000002688	Prkd1	0.247981	0.739592	0.0530398	0.956524	-1.37009	0.00147236	0.493805	0.651173	-0.372525	0.997857
ENSMUSG00000002699	Lcp2	-0.134596	0.818209	-0.191944	0.766615	1.34843	1.94425e-05	-0.388573	0.631669	0.0124617	0.997857
ENSMUSG00000002718	Cse1l	-0.227608	0.384351	-0.0185291	0.963299	0.731407	1.70255e-05	-0.410682	0.177974	0.0107234	0.997857
ENSMUSG00000002728	Naa20	0.0122924	0.974717	-0.0811543	0.827017	-0.358137	0.0492721	-0.168311	0.736999	0.0289065	0.997857
ENSMUSG00000002731	Prkra	-0.0102118	0.978161	0.0665055	0.855122	-0.555934	0.0012445	0.039762	0.960181	0.151778	0.997857
ENSMUSG00000002732	Fkbp7	0.22597	0.779767	-0.118745	0.90365	-2.62452	4.02114e-09	-0.131475	0.94598	0.411358	0.997857
ENSMUSG00000002733	Plekha3	0.0566247	0.904795	-0.583072	0.166947	0.120676	0.660697	-0.181157	0.818081	0.106703	0.997857
ENSMUSG00000002741	Ykt6	0.22838	0.255036	0.0402863	0.892967	-0.924542	1.32698e-11	-0.0941511	0.838375	0.0507108	0.997857
ENSMUSG00000002748	Baz1b	-0.276155	0.299213	-0.0768376	0.840599	1.06828	2.00852e-09	-0.21489	0.643553	0.00678436	0.997857
ENSMUSG00000002763	Pex6	0.371687	0.398153	0.16005	0.784699	-0.503526	0.0927562	0.324656	0.667295	-0.0328489	0.997857
ENSMUSG00000002767	Mrpl2	0.259125	0.383949	0.2594	0.467863	-0.58208	0.00308051	-0.0459788	0.959834	-0.0578319	0.997857
ENSMUSG00000002768	Mea1	0.565112	0.0582172	0.0856457	0.852252	-0.867371	5.50852e-05	-0.0788316	0.93236	0.0329506	0.997857
ENSMUSG00000002769	Gnmt	-0.353869	0.696551	1.47632	0.0760028	-0.466504	0.346073	-0.233988	0.899123	0.100651	NA
ENSMUSG00000002771	Grin2d	0.30566	0.634803	-0.525519	0.454714	-1.52675	0.000114601	0.415884	0.685157	-0.272753	0.997857
ENSMUSG00000002778	Kdelr1	0.202713	0.453531	-0.226827	0.475875	-1.20029	4.23402e-12	0.116772	0.843532	0.071946	0.997857
ENSMUSG00000002781	Tmem143	-0.315633	0.417623	0.110491	0.83829	0.0396654	0.895261	0.275522	0.680327	-0.0516599	0.997857
ENSMUSG00000002791	Pdxk-ps	1.24966	NA	1.0554	NA	-2.21605	0.0768815	0.571358	NA	0.0859205	NA
ENSMUSG00000002797	Ggct	0.222885	0.580818	0.0371992	0.948049	-0.0716933	0.796508	-0.431322	0.397542	0.11869	0.997857
ENSMUSG00000002799	Jag2	-0.432604	0.438404	-0.180538	0.811345	-0.306538	0.44515	0.543756	0.502555	-0.603581	0.997857
ENSMUSG00000002803	Btbd6	0.708575	0.0267306	0.0984595	0.840599	-1.29937	2.15236e-08	0.146434	0.856589	-0.285377	0.997857
ENSMUSG00000002804	Nudt14	0.273238	0.433994	0.315525	0.44115	-1.08647	1.33822e-06	0.380947	0.44669	0.150372	0.997857
ENSMUSG00000002808	Epdr1	0.258295	0.557908	-0.248453	0.630013	-0.552845	0.0495606	-0.00370887	0.999266	0.141485	0.997857
ENSMUSG00000002812	Flii	-0.012959	0.969566	-0.252963	0.37276	0.554398	0.000412484	0.0021037	0.999266	-0.198012	0.997857
ENSMUSG00000002814	Top3a	0.154614	0.516124	-0.0308555	0.927972	0.269613	0.0768633	-0.043643	0.945066	-0.143679	0.997857
ENSMUSG00000002820	Atg4d	-0.239794	0.572192	0.488159	0.295292	1.25394	9.58818e-07	-0.207945	0.800261	0.104599	0.997857
ENSMUSG00000002825	Qtrt1	0.337613	0.349125	0.0192645	0.972103	-0.590334	0.0155963	-0.0237572	0.986061	0.019582	0.997857
ENSMUSG00000002831	Plin4	0.112864	0.953553	1.56057	0.33698	0.863195	0.379419	-1.36838	0.507148	-0.284717	0.997857
ENSMUSG00000002833	Hdgfl2	0.320264	0.184976	0.0564716	0.877165	-0.0501464	0.796675	-0.055991	0.940636	0.14554	0.997857
ENSMUSG00000002835	Chaf1a	-0.33492	0.378093	0.28344	0.539337	1.53547	4.07495e-10	-0.632942	0.143981	-0.114229	0.997857
ENSMUSG00000002844	Adprh	-0.204801	0.431562	-0.0341574	0.930235	0.345855	0.0461188	-0.0428597	0.953839	-0.162695	0.997857
ENSMUSG00000002845	Tmem39a	-0.264851	0.377719	-0.568881	0.0906268	-0.0989195	0.662076	0.335235	0.435899	0.0784165	0.997857
ENSMUSG00000002846	Timmdc1	0.262751	0.302798	0.116622	0.732981	-0.801091	2.9966e-06	0.0356579	0.966097	0.0437858	0.997857
ENSMUSG00000002847	Pla1a	0.0222088	0.976696	-0.137249	0.853088	-1.03095	0.00431258	-0.0489018	0.975223	-0.301249	0.997857
ENSMUSG00000002870	Mcm2	-1.09504	0.0278438	0.607299	0.35292	2.25753	2.69201e-10	-0.701568	0.337869	0.258191	0.997857
ENSMUSG00000002871	Tpra1	-0.328126	0.318209	0.031087	0.951414	0.784484	0.000370268	0.222316	0.717114	-0.0031423	0.99817
ENSMUSG00000002881	Nab1	-0.102624	0.823111	-0.259529	0.573212	0.339636	0.197929	-0.28127	0.664107	-0.163654	0.997857
ENSMUSG00000002885	Adgre5	0.275661	0.319539	0.0337865	0.937733	0.508865	0.00677732	0.0902613	0.895963	-0.0430658	0.997857
ENSMUSG00000002897	Il17ra	-0.777331	0.0665937	0.097389	0.882904	2.03137	1.86822e-11	-0.481581	0.479758	-0.031847	0.997857
ENSMUSG00000002900	Lamb1	-0.0738071	0.892975	-0.252571	0.636227	-2.00982	9.70747e-13	0.313184	0.670971	-0.295383	0.997857
ENSMUSG00000002908	Kcnn1	0.241634	0.760504	0.619563	0.442594	-2.51695	1.62903e-08	-0.11608	0.95331	0.167682	0.997857
ENSMUSG00000002910	Arrdc2	0.318266	0.443747	-0.0248992	0.968418	0.277935	0.337692	0.228222	0.780612	0.128542	0.997857
ENSMUSG00000002944	Cd36	-1.02774	0.100221	0.5164	0.532085	1.49326	0.000845903	-0.244279	0.88376	-0.155078	0.997857
ENSMUSG00000002948	Map2k7	-0.214627	0.342498	0.0304191	0.930235	0.239063	0.12868	-0.00332049	0.998142	0.00469368	0.997857
ENSMUSG00000002949	Timm44	0.540291	0.0364919	0.273361	0.420481	-0.761078	4.26442e-05	0.116474	0.858721	0.0231107	0.997857
ENSMUSG00000002957	Ap2a2	0.0214869	0.944092	0.191979	0.46827	0.241107	0.109283	0.0397721	0.95091	-0.259256	0.997857
ENSMUSG00000002963	Pnkp	-0.400625	0.46527	0.48128	0.455331	1.31127	0.000189226	-0.500831	0.547334	0.102123	0.997857
ENSMUSG00000002968	Med25	0.223007	0.68697	-0.257859	0.678132	-0.475316	0.163061	0.207898	0.850808	-0.355701	0.997857
ENSMUSG00000002980	Bcam	-0.255677	0.760056	0.475083	0.584776	-2.05707	1.1792e-05	0.34204	0.823585	-0.52857	0.997857
ENSMUSG00000002981	Clptm1	0.320667	0.214406	0.00803376	0.984867	-0.418452	0.0227074	0.0176895	0.986061	-0.0509226	0.997857
ENSMUSG00000002983	Relb	0.526537	0.221618	-0.214429	0.714467	-0.353628	0.270618	0.346151	0.658622	-0.499626	0.997857
ENSMUSG00000002984	Tomm40	0.562155	0.120418	-0.187608	0.708905	-0.471383	0.0777311	-0.175252	0.839234	-0.132028	0.997857
ENSMUSG00000002985	Apoe	-0.672915	0.161574	0.206832	0.763591	-0.541481	0.127445	0.527985	0.488166	-0.357055	0.997857
ENSMUSG00000002992	Apoc2	-0.459444	0.368025	0.334382	0.594652	0.518586	0.134574	-0.969575	0.0651943	-0.279022	0.997857
ENSMUSG00000002996	Hbp1	0.226771	0.302797	-0.0323178	0.924575	0.017795	0.920254	0.408675	0.105403	0.120508	0.997857
ENSMUSG00000002997	Prkar2b	-1.24268	0.062838	0.725764	0.410372	2.35393	7.91009e-07	-0.747266	0.491116	0.307773	0.997857
ENSMUSG00000003031	Cdkn1b	-0.526397	0.178966	-0.140439	0.805307	1.53938	1.47827e-08	0.0163078	0.992526	0.13856	0.997857
ENSMUSG00000003032	Klf4	-0.0204543	0.974835	-0.446145	0.408823	-0.0962904	0.77894	0.0821567	0.950801	0.18767	0.997857
ENSMUSG00000003033	Ap1m1	0.00315068	0.992349	-0.0749273	0.832067	0.545793	0.0010431	-0.0745877	0.907002	-0.0568665	0.997857
ENSMUSG00000003037	Rab8a	0.134048	0.641878	0.090475	0.797191	0.303712	0.0868377	-0.171265	0.720835	0.183668	0.997857
ENSMUSG00000003038	Hmgn2	-0.302304	0.570977	-0.0945492	0.894677	1.56461	1.46089e-06	-0.839593	0.14203	0.187323	0.997857
ENSMUSG00000003039	Fam32a	0.0667926	0.85766	0.327017	0.354011	0.354909	0.0801544	-0.147012	0.818678	0.108058	0.997857
ENSMUSG00000003062	Stard3nl	0.232064	0.410456	-0.00139317	0.997624	-0.464678	0.0132112	-0.0961483	0.887691	-0.178574	0.997857
ENSMUSG00000003068	Stk11	0.0972488	0.800902	0.210957	0.589687	0.508658	0.0177543	-0.0817963	0.927245	0.0496574	0.997857
ENSMUSG00000003070	Efna2	-0.489746	0.509284	-0.466396	0.597363	-1.29005	0.0109978	0.806229	0.419588	0.0568069	0.997857
ENSMUSG00000003072	Atp5d	0.553609	0.106947	0.3234	0.471301	-1.22857	4.45055e-07	0.319069	0.601493	-0.069306	0.997857
ENSMUSG00000003099	Ppp5c	-0.324488	0.257311	-0.0179308	0.968605	0.648119	0.000969836	-0.00265531	0.999266	-0.273368	0.997857
ENSMUSG00000003119	Cdk12	-0.349149	0.251054	-0.458528	0.220118	1.64731	1.90829e-15	-0.200862	0.731709	0.0104201	0.997857
ENSMUSG00000003123	Lipe	-0.342583	0.34642	0.443335	0.305358	1.2684	6.69544e-08	-0.136665	0.875051	-0.137479	0.997857
ENSMUSG00000003131	Pafah1b2	0.0915494	0.706934	-0.205507	0.422546	-0.128432	0.403458	-0.00754546	0.993327	-0.0323395	0.997857
ENSMUSG00000003134	Tbc1d8	-2.02623	0.000849256	0.599817	0.486599	3.12155	1.32201e-11	-0.559921	0.638033	-0.267895	0.997857
ENSMUSG00000003135	Cnot11	0.101698	0.669066	0.297851	0.221074	-0.249058	0.0803565	-0.0949987	0.838053	0.0150483	0.997857
ENSMUSG00000003153	Slc2a3	-1.53325	0.0218072	0.225519	0.827201	2.95209	1.10938e-09	-0.748941	0.49957	0.29784	0.997857
ENSMUSG00000003154	Foxj2	0.0369551	0.890407	0.126322	0.624456	-0.0321681	0.839013	0.0629127	0.902007	-0.0828929	0.997857
ENSMUSG00000003161	Sri	-0.116191	0.757932	0.104563	0.811203	0.780026	0.000204493	-0.196599	0.745825	0.0100039	0.997857
ENSMUSG00000003166	Dgcr2	0.184711	0.343515	0.0299967	0.918104	-0.272349	0.0410671	0.30736	0.190155	-0.126451	0.997857
ENSMUSG00000003178	NA	0.67944	0.147821	-0.0369807	0.960766	-0.152385	0.678675	-0.383534	0.645977	-0.482809	0.997857
ENSMUSG00000003184	Irf3	0.467024	0.0903815	0.256249	0.477817	-0.366552	0.0732967	0.250377	0.614799	-0.0385594	0.997857
ENSMUSG00000003190	Bcl2l12	-0.0203769	0.96959	0.135804	0.788715	0.0466054	0.873411	0.0722558	0.946424	0.0186487	0.997857
ENSMUSG00000003198	Zfp959	-0.199447	0.712324	-0.113544	0.866859	0.334505	0.31718	-0.054876	0.969217	0.181619	0.997857
ENSMUSG00000003199	Mpnd	0.437818	0.108158	0.475574	0.159228	-1.25858	6.62911e-11	-0.00506424	0.997832	-0.0410737	0.997857
ENSMUSG00000003200	Sh3gl1	0.251594	0.409618	-0.233904	0.524202	-0.40952	0.0468374	0.205617	0.708094	-0.193957	0.997857
ENSMUSG00000003206	Ebi3	-1.47807	0.0596759	0.87031	0.401082	1.99324	0.000381332	-0.456006	0.794622	-0.109755	0.997857
ENSMUSG00000003208	Yju2	0.515171	0.0678684	0.105451	0.797747	-0.325141	0.120094	0.0556245	0.951954	-0.00115901	0.998683
ENSMUSG00000003226	Ranbp2	-0.490458	0.07715	-0.344976	0.340172	1.39223	2.02371e-12	-0.224061	0.666944	0.111212	0.997857
ENSMUSG00000003227	Edar	-1.64185	0.238297	1.60783	0.35292	1.11609	0.237753	0.364789	0.923335	0.316123	NA
ENSMUSG00000003228	Grk5	-0.409084	0.149865	-0.0241978	0.958978	0.552325	0.00596769	-0.0823247	0.917013	-0.0884805	0.997857
ENSMUSG00000003233	Dvl3	-1.21176	0.0324683	-0.397793	0.611906	1.29412	0.00186726	0.148741	0.931185	-0.496097	0.997857
ENSMUSG00000003234	Abcf3	0.361494	0.107298	0.124092	0.68898	-0.501066	0.00181269	0.00286465	0.998805	-0.0359911	0.997857
ENSMUSG00000003235	Eif2b5	0.581418	0.0336756	0.312192	0.380094	-1.02449	1.78968e-07	-0.326406	0.452975	0.135353	0.997857
ENSMUSG00000003269	Cyth2	0.145666	0.587297	-0.28252	0.340172	-0.0392526	0.83813	0.162559	0.725937	0.0685367	0.997857
ENSMUSG00000003273	Car11	0.0281224	0.980936	0.472381	0.652942	-1.4398	0.0110453	0.433347	0.807398	0.0234574	0.997857
ENSMUSG00000003282	Plag1	-0.325469	0.882648	0.0596507	0.982863	2.88732	0.00411139	-0.0512443	0.99217	-1.99006	NA
ENSMUSG00000003283	Hck	-0.408418	0.414089	0.304432	0.619786	1.25324	0.000115014	-0.35551	0.683064	0.122185	0.997857
ENSMUSG00000003299	Mrpl4	0.394247	0.10756	0.0534964	0.888077	-0.53213	0.00249861	0.0836748	0.898358	0.0561149	0.997857
ENSMUSG00000003308	Keap1	0.182072	0.362931	0.116252	0.644855	-0.197398	0.15539	-0.0910498	0.837995	-0.0601929	0.997857
ENSMUSG00000003309	Ap1m2	-0.695698	0.642316	0.713107	0.676525	1.94904	0.0204848	-0.214568	0.95599	0.349968	NA
ENSMUSG00000003316	Glg1	0.323188	0.273863	-0.394329	0.272064	-0.315732	0.136053	0.0846411	0.917843	-0.232589	0.997857
ENSMUSG00000003341	Atp8b3	-1.43876	NA	-0.646494	NA	3.31144	0.0911437	0.725538	NA	1.59867	NA
ENSMUSG00000003344	Btbd2	0.318849	0.219564	0.00626386	0.988553	-0.462223	0.0116057	0.464647	0.138432	-0.309098	0.997857
ENSMUSG00000003345	Csnk1g2	0.422978	0.189101	-0.111639	0.811346	-0.201564	0.413625	0.17328	0.814085	-0.114833	0.997857
ENSMUSG00000003346	Abhd17a	0.208346	0.551812	0.1873	0.652558	-0.369967	0.102113	0.265649	0.633023	-0.116731	0.997857
ENSMUSG00000003348	Mob3a	-0.00611581	0.991072	-0.140994	0.788545	1.09679	1.75195e-05	-0.250642	0.731412	-0.0408868	0.997857
ENSMUSG00000003352	Cacnb3	0.659437	0.238204	0.244766	0.752632	-2.04522	9.23798e-08	0.508495	0.593127	0.00695151	0.997857
ENSMUSG00000003354	Ccdc65	0.40314	NA	-2.22645	NA	-0.141181	0.936293	-0.351863	NA	0.457281	NA
ENSMUSG00000003355	Fkbp11	0.489307	0.379249	0.096153	0.904249	-3.53542	1.37614e-21	-0.337293	0.751255	0.261776	0.997857
ENSMUSG00000003360	Ddx23	0.201292	0.42585	0.172402	0.568632	0.0232754	0.905454	-0.146924	0.761461	-0.0488011	0.997857
ENSMUSG00000003363	Pld3	-0.164663	0.648662	0.0228975	0.963471	0.078501	0.749283	0.580624	0.109142	-0.0895095	0.997857
ENSMUSG00000003378	Grik5	0.384251	0.334235	0.385217	0.424738	-0.751132	0.00496746	0.873003	0.0399142	-0.0348765	0.997857
ENSMUSG00000003379	Cd79a	-0.309102	0.87387	1.84777	0.306478	1.6794	0.111639	-0.119746	0.981428	0.236792	0.997857
ENSMUSG00000003380	Rabac1	0.381301	0.383273	0.612219	0.225263	-1.62474	1.21387e-08	0.0842973	0.946213	0.129646	0.997857
ENSMUSG00000003382	Etv3	-0.675316	0.13338	-0.317506	0.594429	1.06519	0.000876063	0.180683	0.875988	-0.144111	0.997857
ENSMUSG00000003402	Prkcsh	0.690375	0.0680281	-0.293098	0.56054	-0.948925	0.000523123	0.0498977	0.968515	-0.163536	0.997857
ENSMUSG00000003410	Elavl3	2.79867	NA	-2.02346	NA	-1.92274	0.542766	1.64193	NA	-3.22564	NA
ENSMUSG00000003411	Rab3b	0.451044	0.723039	-0.175122	0.91317	0.0115395	0.990577	0.378799	0.884514	-0.646151	NA
ENSMUSG00000003418	St8sia6	0.903301	0.15342	-0.0105656	0.992449	-0.401551	0.407863	0.245533	0.886575	0.72992	0.997857
ENSMUSG00000003420	Fcgrt	0.540702	0.287666	0.381191	0.548914	-1.52533	8.90747e-06	0.676831	0.331335	0.260568	0.997857
ENSMUSG00000003421	Nosip	0.323863	0.0844515	0.161249	0.511758	-0.217103	0.120006	-0.0202722	0.973697	-0.114013	0.997857
ENSMUSG00000003423	Pih1d1	0.438166	0.126468	0.421494	0.236577	-0.782024	0.000110365	0.109072	0.886189	-0.0935328	0.997857
ENSMUSG00000003429	Rps11	0.451696	0.0676102	-0.0595637	0.877322	-0.409804	0.0246988	0.0272091	0.973563	0.0678954	0.997857
ENSMUSG00000003435	Supt5	0.566732	0.0607321	-0.181225	0.66539	-0.204363	0.39216	-0.021036	0.986061	-0.102512	0.997857
ENSMUSG00000003437	Paf1	0.406115	0.0969478	0.050072	0.895412	-0.499169	0.00470063	-0.0386046	0.963943	0.152338	0.997857
ENSMUSG00000003438	Timm50	0.458468	0.188533	0.32621	0.463497	-0.605969	0.0145345	-0.215589	0.76607	0.00214461	0.998521
ENSMUSG00000003444	Med29	0.750761	0.0833225	0.289239	0.619233	-1.58169	3.33389e-07	0.0256218	0.988926	0.103417	0.997857
ENSMUSG00000003452	Bicd1	-0.666092	0.448002	-0.104739	0.938942	1.2737	0.0245875	-0.746407	0.582591	0.697889	NA
ENSMUSG00000003458	Ncstn	-0.551996	0.221092	-0.369315	0.522094	0.970928	0.00207886	0.00452327	0.999266	-0.164074	0.997857
ENSMUSG00000003464	Pex19	0.0925056	0.69355	0.00342193	0.992319	-0.119602	0.422635	0.136956	0.717281	-0.135916	0.997857
ENSMUSG00000003469	Phyhip	-1.5503	0.273485	1.70055	0.32641	2.47569	0.0104936	-1.5463	0.469434	1.68907	0.997857
ENSMUSG00000003476	Crhr2	-0.375236	0.815121	1.20892	0.445416	-2.59472	0.00324485	-0.337113	0.926861	0.00155074	0.999376
ENSMUSG00000003477	Inmt	0.481895	0.845176	1.8503	0.425114	-1.89403	0.15592	1.66016	0.614799	-0.867901	NA
ENSMUSG00000003484	Cyp4f18	-1.38354	0.0220262	1.14832	0.133044	1.48185	0.000778565	-0.23059	0.888534	0.0860064	0.997857
ENSMUSG00000003500	Impdh1	0.111776	0.822139	-0.299042	0.547258	-0.178874	0.551657	-0.135924	0.891816	-0.209572	0.997857
ENSMUSG00000003518	Dusp3	0.0114904	0.980177	0.0549814	0.906501	-0.55787	0.00983866	0.18162	0.776955	-0.231731	0.997857
ENSMUSG00000003526	Prodh	0.104752	0.824848	0.328649	0.477817	0.938366	0.000141483	-0.477524	0.34954	-0.242885	0.997857
ENSMUSG00000003527	Ess2	0.440768	0.0423901	0.00886151	0.980514	-0.139227	0.41202	0.0913278	0.871673	-0.124632	0.997857
ENSMUSG00000003528	Slc25a1	0.475094	0.254193	-0.22441	0.685285	-0.288901	0.352302	0.166341	0.872268	-0.0635211	0.997857
ENSMUSG00000003531	Dgcr6	0.500917	0.275442	0.520445	0.354118	-1.51088	1.13139e-06	0.0994016	0.941946	0.089168	0.997857
ENSMUSG00000003534	Ddr1	-0.0807312	0.901617	-0.584633	0.329117	-0.32032	0.380492	0.251198	0.81641	-0.531186	0.997857
ENSMUSG00000003541	Ier3	0.227337	0.697804	-0.73817	0.217983	-0.306506	0.41361	-0.756237	0.226192	-0.244809	0.997857
ENSMUSG00000003545	Fosb	-1.4589	0.15342	-1.71219	0.186548	-1.08688	0.18406	2.09511	0.0769023	-0.425944	0.997857
ENSMUSG00000003546	Klc4	0.315208	0.200429	0.128503	0.701351	-0.627342	0.000254454	0.450992	0.129494	0.0723592	0.997857
ENSMUSG00000003549	Ercc1	0.576949	0.0916141	0.139283	0.780001	-1.34235	3.77254e-08	0.0486851	0.967008	-0.00814513	0.997857
ENSMUSG00000003559	As3mt	0.065791	0.889258	0.230057	0.61157	-0.834978	0.000607536	-0.0904163	0.930772	0.164159	0.997857
ENSMUSG00000003573	Homer3	0.367189	0.194282	-0.338396	0.34204	-0.639297	0.00137615	0.448638	0.225219	0.201506	0.997857
ENSMUSG00000003575	Crtc1	-0.204651	0.638079	-0.051874	0.931021	-0.0106623	0.97315	0.283091	0.679695	-0.201936	0.997857
ENSMUSG00000003581	Rnf215	0.412638	0.154842	-0.10118	0.811655	-0.491184	0.0189081	0.531138	0.138423	-0.0532701	0.997857
ENSMUSG00000003585	Sec14l2	0.387764	0.433294	0.21199	0.739815	0.966251	0.00251945	0.0162256	0.994092	0.491823	0.997857
ENSMUSG00000003604	Aven	0.344834	0.410518	0.0704034	0.906734	-0.662802	0.0176922	-0.0720028	0.953298	-0.0619628	0.997857
ENSMUSG00000003617	Cp	1.24167	0.00335699	0.0750205	0.917566	-1.32788	3.40638e-05	0.472566	0.530234	0.893602	0.36684
ENSMUSG00000003623	Crot	-0.00897537	0.984073	0.146343	0.738155	-0.0291048	0.911032	0.044982	0.966262	0.161757	0.997857
ENSMUSG00000003644	Rps6ka1	-1.38167	0.0354378	0.760311	0.375958	2.45403	1.92298e-07	-0.704437	0.518512	-0.0829345	0.997857
ENSMUSG00000003660	Snrnp200	0.0309927	0.865721	0.12622	0.471084	0.475451	3.68456e-07	-0.0784842	0.787668	-0.0631604	0.997857
ENSMUSG00000003662	Ciao1	0.282535	0.319273	0.157537	0.665152	-0.252816	0.20955	0.0430617	0.962671	0.0533461	0.997857
ENSMUSG00000003665	Has1	0.324674	0.814474	-2.2269	0.0971261	-1.10483	0.239812	-0.43892	0.867704	-0.490616	0.997857
ENSMUSG00000003680	Taf6l	-0.173223	0.459912	0.228719	0.403522	0.651433	9.07018e-06	-0.0966996	0.848646	-0.00687246	0.997857
ENSMUSG00000003721	Insig2	0.472835	0.260476	-0.0195449	0.977067	-1.01463	0.000441714	0.0871548	0.944819	0.356519	0.997857
ENSMUSG00000003731	Kpna6	0.120793	0.60431	-0.390102	0.105075	0.103412	0.509255	-0.0418283	0.944819	-0.118208	0.997857
ENSMUSG00000003746	Man1a	-0.784095	0.024753	-0.513743	0.266552	1.50603	3.28094e-09	-0.119716	0.898358	-0.155368	0.997857
ENSMUSG00000003752	Itpkc	0.562671	0.280195	-0.331545	0.618324	-0.717739	0.0508077	0.111025	0.942517	-0.191338	0.997857
ENSMUSG00000003762	Coq8b	0.336334	0.409984	-0.226401	0.657976	-0.450489	0.107196	0.000726615	0.999567	-0.227058	0.997857
ENSMUSG00000003778	Brd8	-0.208961	0.463813	-0.151706	0.666492	1.12508	4.87868e-10	-0.280734	0.497596	0.0672154	0.997857
ENSMUSG00000003779	Kif20a	-0.637698	0.121358	-0.0586547	0.931168	2.15204	8.82966e-14	-0.60948	0.275168	-0.275861	0.997857
ENSMUSG00000003808	Farsa	0.150248	0.595606	-0.0771134	0.832336	0.489252	0.00467093	-0.157955	0.751079	0.0443279	0.997857
ENSMUSG00000003809	Gcdh	0.318484	0.224686	0.111121	0.761043	0.0921057	0.649852	0.0560483	0.943293	0.128887	0.997857
ENSMUSG00000003810	Mast2	0.654693	0.0442793	-0.560703	0.173317	0.031181	0.911855	-0.0892661	0.930402	-0.444104	0.975645
ENSMUSG00000003812	Dnase2a	0.176975	0.592661	0.361368	0.313962	0.0696395	0.762413	0.00719933	0.996396	0.0604153	0.997857
ENSMUSG00000003813	Rad23a	-0.192914	0.662185	0.3531	0.45859	1.392	6.08292e-08	-0.437061	0.440949	0.319927	0.997857
ENSMUSG00000003814	Calr	0.636951	0.0635869	-0.273886	0.549719	-0.87799	0.000415147	-0.127475	0.890939	0.0065147	0.997857
ENSMUSG00000003824	Syce2	-0.342912	0.379858	0.400685	0.387648	0.990382	7.2178e-05	-0.475899	0.364364	0.332265	0.997857
ENSMUSG00000003847	Nfat5	-0.0372632	0.936977	-0.596796	0.123823	0.119891	0.63833	0.34106	0.507148	0.0137178	0.997857
ENSMUSG00000003848	Nob1	0.362197	0.168563	-0.203704	0.549245	-0.317686	0.0998157	-0.000898931	0.999546	-0.0128734	0.997857
ENSMUSG00000003849	Nqo1	0.164399	0.79479	0.102028	0.892237	0.398274	0.278657	-0.256219	0.822702	0.438209	0.997857
ENSMUSG00000003863	Ppfia3	-0.557121	0.568957	0.730455	0.504198	-1.20381	0.0533866	0.928298	0.446769	-0.802278	NA
ENSMUSG00000003865	Gys1	0.0125814	0.985035	0.271135	0.667109	-0.283113	0.432117	-0.228029	0.836807	-0.421744	0.997857
ENSMUSG00000003868	Ruvbl2	0.232024	0.493457	-0.198307	0.624456	0.457858	0.0373594	-0.208868	0.731273	-0.130376	0.997857
ENSMUSG00000003872	Lin7b	0.653238	0.513965	0.861072	0.425879	-0.888751	0.14943	0.504567	0.794935	-0.473706	NA
ENSMUSG00000003873	Bax	0.313619	0.218606	-0.0262384	0.949229	-0.630361	0.000376046	-0.0201376	0.982759	0.00338973	0.997857
ENSMUSG00000003882	Il7r	-0.994102	0.112592	0.696203	0.390121	2.23094	2.12979e-07	0.221471	0.891319	-0.340414	0.997857
ENSMUSG00000003923	Tfam	0.221408	0.432974	0.0859679	0.821436	0.0229972	0.915422	-0.176211	0.735966	0.12557	0.997857
ENSMUSG00000003929	Zfp81	-0.197522	0.656986	-0.44318	0.363128	1.02093	0.000100603	0.0540133	0.965914	-0.05676	0.997857
ENSMUSG00000003934	Efnb3	0.449746	0.518131	-0.21343	0.812556	0.484969	0.292503	1.07956	0.176062	-0.307563	0.997857
ENSMUSG00000003948	Mmd	-0.497037	0.150816	0.138534	0.781811	0.535818	0.0316714	-0.166979	0.837397	-0.120287	0.997857
ENSMUSG00000003949	Hlf	-0.342237	0.668703	0.760384	0.365905	0.228308	0.656421	0.272684	0.870122	-0.0340039	0.997857
ENSMUSG00000003955	Fam162a	0.506524	0.128582	0.225764	0.608579	-1.4223	1.48867e-09	-0.363309	0.499185	0.0589873	0.997857
ENSMUSG00000003970	Rpl8	0.485864	0.102825	0.329684	0.391816	-0.673641	0.00166124	-0.0152517	0.990611	0.103276	0.997857
ENSMUSG00000003992	Ssbp2	-0.515949	0.0910421	0.314012	0.434024	0.979825	3.37168e-06	0.462215	0.253962	-0.281625	0.997857
ENSMUSG00000004018	Fancl	-0.168549	0.662185	0.385466	0.344353	0.695655	0.00155095	-0.0722353	0.941796	0.346992	0.997857
ENSMUSG00000004031	Brinp2	0.305223	0.880457	1.2832	0.468961	1.22475	0.175522	1.12688	0.656168	-1.18305	NA
ENSMUSG00000004032	Gstm5	0.327366	0.522143	0.458088	0.432908	-0.898303	0.0055806	0.160403	0.894113	0.353992	0.997857
ENSMUSG00000004035	Gstm7	1.02836	0.172154	0.77303	0.40742	-1.69481	0.00115607	0.188717	0.936253	0.238405	0.997857
ENSMUSG00000004040	Stat3	-0.00675858	0.988949	-0.427763	0.313979	0.508466	0.0376961	-0.0195074	0.988926	-0.26214	0.997857
ENSMUSG00000004043	Stat5a	-0.380591	0.170546	0.110846	0.7812	0.957509	5.38882e-07	-0.147266	0.814558	-0.0801939	0.997857
ENSMUSG00000004044	Cavin1	0.0982725	0.845219	-0.357266	0.46206	-1.55785	3.76206e-09	0.079944	0.944819	-0.0287733	0.997857
ENSMUSG00000004054	Map3k11	0.0965949	0.796546	0.135711	0.741776	0.371035	0.0819213	0.168245	0.792302	-0.236455	0.997857
ENSMUSG00000004056	Akt2	0.326686	0.277737	-0.137626	0.7372	-0.169744	0.451357	0.203447	0.724698	-0.318469	0.997857
ENSMUSG00000004069	Dnaja3	0.311143	0.129766	-0.115672	0.679931	-0.331566	0.0262169	-0.115366	0.802959	-0.00816163	0.997857
ENSMUSG00000004070	Hmox2	0.356413	0.201047	0.251825	0.478462	-0.877626	5.67509e-06	0.0948298	0.895963	0.163195	0.997857
ENSMUSG00000004071	Cdip1	0.23108	0.488126	-0.0663201	0.884856	-0.211004	0.359595	0.392697	0.370786	-0.0669677	0.997857
ENSMUSG00000004085	Map3k20	-0.0598244	0.920147	0.480828	0.370398	-0.84969	0.00478517	-0.179749	0.864991	-0.0650613	0.997857
ENSMUSG00000004096	Cwc15	0.317496	0.10948	0.152453	0.557275	-0.575097	4.31799e-05	-0.246269	0.416216	0.258958	0.997857
ENSMUSG00000004098	Col5a3	0.131536	0.881202	-0.90024	0.270885	-0.861765	0.0702931	-0.00580651	0.999266	-0.620737	0.997857
ENSMUSG00000004099	Dnmt1	-0.474523	0.213377	0.0636788	0.915076	1.84397	2.24985e-12	-0.464095	0.409279	-0.159248	0.997857
ENSMUSG00000004100	Ppan	0.631905	0.218342	-0.477442	0.463695	-0.163867	0.686101	-0.16917	0.898681	0.0167875	0.997857
ENSMUSG00000004105	Angptl2	-0.109724	0.898934	-0.547993	0.494049	-2.2654	1.89163e-07	0.565044	0.605321	-0.542645	0.997857
ENSMUSG00000004110	Cacna1e	-0.24861	0.848445	0.616776	0.635103	2.65656	6.4346e-05	-0.463094	0.839371	0.145824	0.997857
ENSMUSG00000004113	Cacna1b	0.475491	0.723039	-2.0879	0.166265	1.29344	0.164958	1.09917	0.518512	-1.03764	NA
ENSMUSG00000004127	Trmt10a	0.205766	0.60799	-0.478275	0.272403	0.0603332	0.833484	-0.118923	0.894449	0.0251047	0.997857
ENSMUSG00000004151	Etv1	0.33263	0.692429	-0.303834	0.757301	-1.28265	0.0160659	-0.0573302	0.981211	-0.238194	NA
ENSMUSG00000004187	Kifc2	0.0433348	0.944092	0.350813	0.508737	-0.416194	0.171413	0.870137	0.0705623	-0.0572879	0.997857
ENSMUSG00000004207	Psap	-0.408547	0.0892656	0.115295	0.738155	0.343253	0.0540076	0.165169	0.739119	-0.177606	0.997857
ENSMUSG00000004221	Ikbkg	0.092032	0.74901	0.0287661	0.938942	0.262621	0.116113	-0.10069	0.855906	-0.150571	0.997857
ENSMUSG00000004233	Wars2	0.387411	0.276893	-0.304839	0.491902	-0.394021	0.123656	0.148789	0.861085	-0.105082	0.997857
ENSMUSG00000004263	Atn1	-0.164774	0.803057	-0.706882	0.271191	0.258784	0.516825	0.203455	0.876938	-0.329405	0.997857
ENSMUSG00000004264	Phb2	0.113164	0.750889	-0.185107	0.623023	0.203247	0.348985	-0.0571955	0.948131	-0.0794333	0.997857
ENSMUSG00000004266	Ptpn6	-0.763495	0.118361	0.481023	0.451158	1.74667	3.94485e-07	-0.442548	0.613671	-0.0633877	0.997857
ENSMUSG00000004267	Eno2	0.0441189	0.960449	-0.472149	0.547909	-1.04772	0.017071	0.615462	0.537929	0.198059	0.997857
ENSMUSG00000004268	Emg1	0.164328	0.590707	0.344201	0.302441	-0.141969	0.488832	-0.265698	0.547174	0.206879	0.997857
ENSMUSG00000004270	Lpcat3	-0.0181545	0.953669	0.0614347	0.842902	0.820716	9.24243e-09	-0.140544	0.734041	0.0265416	0.997857
ENSMUSG00000004285	Atp6v1f	0.74828	0.000849256	0.403266	0.180435	-1.16201	1.08735e-11	0.24943	0.541173	0.293193	0.997857
ENSMUSG00000004296	Il12b	0.669855	NA	-1.21105	NA	1.49262	0.486427	2.0625	NA	-2.51572	NA
ENSMUSG00000004317	Clcn5	-0.0227089	0.955841	-0.12811	0.742113	-0.690715	0.00046225	0.379137	0.323495	-0.381923	0.923585
ENSMUSG00000004319	Clcn3	-1.04112	0.0493992	0.285898	0.705661	2.90041	2.08556e-14	-0.558088	0.528421	0.425031	0.997857
ENSMUSG00000004328	Hif3a	-0.391005	0.75799	0.715958	0.579804	1.61865	0.0106735	2.10082	0.102677	-0.388911	NA
ENSMUSG00000004347	Pde1c	-0.394401	0.733475	0.258117	0.854895	-0.316755	0.669017	0.54368	0.778445	-0.34423	NA
ENSMUSG00000004356	Utp20	-0.166225	0.670747	-0.144845	0.755205	0.336096	0.16365	-0.370241	0.457496	0.0367961	0.997857
ENSMUSG00000004359	Spic	-0.545126	0.259446	0.757261	0.190708	1.12195	0.000538991	0.0548233	0.970942	-0.341731	0.997857
ENSMUSG00000004360	9330159F19Rik	-0.813913	0.453327	0.662126	0.613431	-1.84906	0.0118656	1.11649	0.460778	-0.309189	0.997857
ENSMUSG00000004364	Cul3	0.0836703	0.821031	-0.144507	0.712818	0.284851	0.178042	-0.27164	0.577728	0.0967832	0.997857
ENSMUSG00000004371	Il11	0.910518	0.421275	-1.46599	0.273415	-1.75418	0.0486406	-1.99091	0.0866412	-1.73324	0.653088
ENSMUSG00000004383	Large1	0.105072	0.869694	0.308382	0.621637	-1.84387	2.79826e-08	0.299144	0.759499	-0.0424253	0.997857
ENSMUSG00000004393	Ddx56	0.417409	0.20377	0.125392	0.787889	-0.661915	0.00416052	-0.375888	0.453836	0.0295878	0.997857
ENSMUSG00000004394	Tmed4	-0.132518	0.66415	0.15143	0.660605	-0.0879734	0.664032	0.15565	0.770311	-0.026552	0.997857
ENSMUSG00000004415	Col26a1	0.545286	0.678922	-0.640639	0.664774	-3.0501	0.000216825	1.98333	0.141669	-1.06807	0.997857
ENSMUSG00000004446	Bid	-0.648181	0.159816	0.451676	0.449175	1.65603	2.08329e-07	-0.680303	0.275515	0.32659	0.997857
ENSMUSG00000004451	Ralb	0.346064	0.212359	-0.0268544	0.951754	-0.359136	0.0730088	-0.0561599	0.94644	-0.0893909	0.997857
ENSMUSG00000004455	Ppp1cc	-0.216544	0.404854	0.0503196	0.892412	0.772202	4.22201e-06	-0.159762	0.742957	0.165495	0.997857
ENSMUSG00000004460	Dnajb11	0.252193	0.370612	-0.0431949	0.917744	-0.327956	0.0905608	-0.330829	0.397542	0.0347624	0.997857
ENSMUSG00000004462	Tbccd1	-0.156932	0.592551	-0.0288085	0.945768	1.34429	7.36659e-15	-0.22136	0.617051	0.0958136	0.997857
ENSMUSG00000004473	Clec11a	0.155245	0.826926	-0.149238	0.854895	-2.15185	1.44672e-08	0.637372	0.445199	0.0414908	0.997857
ENSMUSG00000004500	Zfp324	0.0844349	0.845625	0.0411359	0.938118	-0.293541	0.227248	0.0617733	0.951954	-0.106533	0.997857
ENSMUSG00000004508	Gab2	0.0925515	0.832162	-0.125008	0.795301	0.347115	0.158841	0.0719284	0.943292	-0.172124	0.997857
ENSMUSG00000004530	Coro1c	0.609808	0.00530801	-0.194933	0.520573	-0.427236	0.0107926	-0.122295	0.821967	-0.115562	0.997857
ENSMUSG00000004535	Tax1bp1	0.0543041	0.846548	0.00715957	0.983028	0.584719	7.0383e-05	-0.239547	0.461211	0.16894	0.997857
ENSMUSG00000004540	Psg17	1.43989	NA	-1.4004	NA	-1.22974	0.465592	-0.556764	NA	-0.554742	NA
ENSMUSG00000004552	Ctse	-1.91895	0.387183	1.78623	0.504387	2.8949	0.0548435	-1.6362	0.669311	1.86547	0.997857
ENSMUSG00000004558	Ndrg2	-0.338764	0.77387	1.04503	0.375546	-2.47327	0.00015567	-0.638143	0.731847	0.188814	0.997857
ENSMUSG00000004561	Mettl17	0.0922859	0.779039	-0.0146382	0.972103	0.141378	0.476231	0.157513	0.769811	-0.0634246	0.997857
ENSMUSG00000004562	Arhgef40	-0.170872	0.779959	-0.42351	0.495849	-0.552458	0.120629	0.402793	0.646732	-0.363668	0.997857
ENSMUSG00000004565	Pnpla6	0.11996	0.696102	0.32788	0.302347	0.197186	0.298761	0.32732	0.375077	-0.138444	0.997857
ENSMUSG00000004567	Mcoln1	0.31706	0.202193	0.14779	0.655092	-0.462958	0.00820151	0.102049	0.870345	-0.0293141	0.997857
ENSMUSG00000004568	Arhgef18	0.0213862	0.968313	-0.0624023	0.911678	1.07684	1.4988e-05	0.0125349	0.994092	-0.0183004	0.997857
ENSMUSG00000004591	Pkn2	-0.346227	0.257035	-0.37856	0.316306	1.4466	3.04808e-12	-0.100921	0.895963	-0.00519727	0.997857
ENSMUSG00000004609	Cd33	-1.79222	0.00436587	0.686344	0.431114	2.93397	3.10911e-10	-0.551825	0.651246	-0.149509	0.997857
ENSMUSG00000004610	Etfb	0.325841	0.387349	0.625489	0.14396	-0.788532	0.00153424	0.00657158	0.997628	0.162636	0.997857
ENSMUSG00000004612	Nkg7	-1.0553	0.292311	1.45139	0.225003	1.78896	0.00889572	-0.859487	0.614799	0.481092	0.997857
ENSMUSG00000004626	Stxbp2	-0.309005	0.532584	0.566	0.305398	1.18219	0.000122396	-0.378585	0.631595	0.0396867	0.997857
ENSMUSG00000004631	Sgce	0.193694	0.723856	-0.159691	0.804922	-1.24493	7.59065e-05	0.337789	0.690139	0.193717	0.997857
ENSMUSG00000004633	Chn2	-0.146463	0.72127	-0.286476	0.511198	-0.0237526	0.933635	-0.444473	0.351138	0.316918	0.997857
ENSMUSG00000004637	Wwox	0.24595	0.509792	-0.316475	0.461234	-0.376873	0.129788	0.0876573	0.930597	0.0734273	0.997857
ENSMUSG00000004642	Slbp	-0.834413	0.047892	0.264486	0.652558	1.92014	1.85795e-10	-0.604687	0.318698	0.573622	0.975645
ENSMUSG00000004655	Aqp1	0.240024	0.547678	0.305256	0.501911	0.689211	0.0059913	-0.371824	0.513301	0.583735	0.675664
ENSMUSG00000004661	Arid3b	-0.191043	0.631136	-0.299766	0.495879	1.65331	1.2203e-12	-0.318422	0.578735	0.224902	0.997857
ENSMUSG00000004665	Cnn2	0.409594	0.195334	0.318154	0.430402	-0.396283	0.0847759	0.0367359	0.971584	0.0703176	0.997857
ENSMUSG00000004667	Polr2e	0.587365	0.118174	0.195864	0.708521	-0.968435	0.000294919	-0.128734	0.897562	0.101942	0.997857
ENSMUSG00000004668	Abca13	-2.49241	0.0209918	0.165898	0.929667	5.01908	8.93139e-11	-1.36853	0.389913	-0.206516	0.997857
ENSMUSG00000004677	Myo9b	0.133113	0.740141	-0.327225	0.429551	0.232714	0.345144	-0.00386899	0.998939	-0.0891682	0.997857
ENSMUSG00000004698	Hdac9	-0.747794	0.170074	0.109486	0.898389	1.07926	0.00415002	-0.0166566	0.994633	-0.054493	0.997857
ENSMUSG00000004707	Ly9	-0.990188	0.0805106	0.148965	0.86585	1.45109	0.000339252	0.442534	0.680006	-0.347666	0.997857
ENSMUSG00000004709	Cd244a	0.211544	0.756182	0.0705902	0.93645	0.422031	0.300815	-0.787928	0.289284	0.294512	0.997857
ENSMUSG00000004730	Adgre1	-1.29145	0.000494347	-0.0374518	0.955231	1.23071	1.61653e-05	0.234903	0.787623	-0.692198	0.61108
ENSMUSG00000004748	Mtfp1	-0.0589023	0.93853	0.750663	0.238616	-0.277793	0.482808	-0.324918	0.763465	0.5272	0.997857
ENSMUSG00000004768	Rab23	-0.270915	0.343755	-0.177065	0.625504	-0.152898	0.470727	0.299645	0.474048	-0.166995	0.997857
ENSMUSG00000004771	Rab11a	0.0684451	0.832437	-0.10178	0.77364	-0.0523449	0.794177	-0.0455277	0.953298	-0.111756	0.997857
ENSMUSG00000004788	Eif2b2	0.602346	0.0159165	0.141934	0.689632	-0.762865	2.9392e-05	0.0344462	0.968508	-0.0348196	0.997857
ENSMUSG00000004789	Dlst	0.230335	0.165901	-0.0172253	0.949498	0.0047211	0.973572	0.0257178	0.963943	-0.051802	0.997857
ENSMUSG00000004791	Pgf	0.744273	0.173022	0.281387	0.708317	-2.2686	2.98159e-09	0.0746433	0.968138	0.5295	0.997857
ENSMUSG00000004798	Ulk2	-0.0205786	0.954184	-0.204726	0.513044	-0.444209	0.0107713	0.149614	0.768059	0.0780161	0.997857
ENSMUSG00000004814	Ccl24	0.198607	0.847347	0.169057	0.884564	-0.906497	0.113335	-0.0277276	0.99409	0.14275	NA
ENSMUSG00000004815	Dgkq	-0.059181	0.898534	-0.170298	0.711883	0.322839	0.193923	0.257018	0.679458	-0.117318	0.997857
ENSMUSG00000004837	Grap	-0.0335194	0.966284	1.06652	0.0790129	-0.284782	0.473779	0.31833	0.769093	0.045417	0.997857
ENSMUSG00000004843	Chmp2b	-0.0525357	0.894078	-0.251241	0.499439	0.0275955	0.909409	0.202893	0.713969	-0.208871	0.997857
ENSMUSG00000004846	Plod3	0.322307	0.515977	-0.487087	0.38701	-0.41381	0.212722	0.0212772	0.990783	-0.320103	0.997857
ENSMUSG00000004849	Ap1s1	0.373611	0.177434	0.175452	0.633765	-1.01208	1.51768e-07	-0.11113	0.875965	0.0507272	0.997857
ENSMUSG00000004864	Mapk13	-1.51121	0.122093	0.702784	0.586798	2.61105	0.000158792	-0.947055	0.573668	0.284746	0.997857
ENSMUSG00000004865	Srpk1	0.0682817	0.820278	-0.154569	0.61157	0.512982	0.00163993	-0.207148	0.610983	-0.00948663	0.997857
ENSMUSG00000004880	Lbr	-0.91943	0.0592424	0.50557	0.431806	2.1751	4.35346e-10	-0.631309	0.393156	0.484299	0.997857
ENSMUSG00000004885	Crabp2	-0.516028	0.581638	-1.46253	0.146974	-4.02676	1.74185e-08	-0.252971	0.909838	0.13361	0.997857
ENSMUSG00000004891	Nes	0.487355	0.541308	0.157938	0.882764	-2.59258	1.54634e-07	0.556503	0.668654	-0.950637	0.970922
ENSMUSG00000004892	Bcan	0.666232	0.454314	0.272901	0.818841	-2.59913	5.53205e-06	-0.270535	0.899123	0.14767	0.997857
ENSMUSG00000004895	Prcc	0.40749	0.0852727	0.0112821	0.977242	-0.331256	0.0587028	0.0665814	0.926818	0.00270206	0.997857
ENSMUSG00000004896	Rrnad1	-0.208866	0.436121	-0.119405	0.732303	0.613343	0.000392521	0.234486	0.577728	-0.0256273	0.997857
ENSMUSG00000004897	Hdgf	-0.0691153	0.800582	0.196612	0.472088	0.58537	8.31416e-05	-0.363793	0.172071	0.155825	0.997857
ENSMUSG00000004929	Thop1	0.476262	0.31383	-0.0944813	0.891471	-0.800446	0.0137063	0.0996949	0.942517	-0.453277	0.997857
ENSMUSG00000004931	Apba3	-0.117898	0.808788	-0.167258	0.753395	-0.230918	0.425172	0.175506	0.843897	-0.276521	0.997857
ENSMUSG00000004933	Matk	0.787915	0.000136252	0.220746	0.452742	-0.717584	7.31428e-06	0.64476	0.0067545	-0.00935483	0.997857
ENSMUSG00000004934	Pias4	0.0911064	0.856278	0.0234683	0.969652	0.0749099	0.806813	0.0236173	0.987985	-0.131383	0.997857
ENSMUSG00000004936	Map2k1	-0.277953	0.444715	-0.292871	0.499041	0.834334	0.000383605	-0.220913	0.742597	-0.0434991	0.997857
ENSMUSG00000004937	Sgta	0.637922	0.0204667	-0.0170536	0.971129	-0.989686	7.64188e-07	0.0774326	0.929024	-0.083828	0.997857
ENSMUSG00000004939	Nmrk2	0.913669	0.592581	0.493393	0.820057	-3.45166	0.00107593	-1.35126	0.601797	-0.139972	0.997857
ENSMUSG00000004945	Tmem242	0.342907	0.226461	0.311313	0.376829	-1.11788	9.78158e-09	0.136252	0.83698	-0.0311037	0.997857
ENSMUSG00000004947	Dtx2	0.387361	0.173975	-0.124676	0.75617	-0.115663	0.605471	0.417979	0.281404	-0.22936	0.997857
ENSMUSG00000004951	Hspb1	-0.282349	0.813908	-0.0323811	0.982908	-2.8405	1.32815e-05	-0.918432	0.549824	-0.290384	0.997857
ENSMUSG00000004952	Rasa4	0.225158	0.424834	0.281025	0.39826	-0.533025	0.00392094	0.330788	0.388461	-0.228625	0.997857
ENSMUSG00000004961	Syt5	0.696762	0.584119	-0.461425	0.770107	-1.32415	0.122234	0.990624	0.629796	-0.126711	NA
ENSMUSG00000004980	Hnrnpa2b1	-0.315772	0.213817	-0.199015	0.541143	0.926532	1.26311e-07	-0.415258	0.19597	0.245398	0.997857
ENSMUSG00000004994	Ccdc130	0.0123352	0.970698	0.124688	0.675445	-0.142457	0.394731	-0.193617	0.623349	0.332081	0.848493
ENSMUSG00000004996	Mri1	0.369535	0.126568	0.0954361	0.783634	-0.197589	0.278604	-0.122469	0.828069	-0.0893451	0.997857
ENSMUSG00000005034	Prkacb	-0.31372	0.236787	-0.30085	0.364753	0.424283	0.0236456	0.0320232	0.969328	0.00174345	0.998521
ENSMUSG00000005043	Sgsh	0.299081	0.276776	0.269544	0.427576	-0.321887	0.095831	0.303398	0.459459	-0.279891	0.997857
ENSMUSG00000005045	Chd5	-0.219321	0.892256	0.116792	0.95136	-0.322643	0.734132	0.201533	0.957342	0.283595	NA
ENSMUSG00000005054	Cstb	0.39076	0.217632	0.0796486	0.866859	-1.10546	4.31754e-07	-0.11107	0.892288	0.0171448	0.997857
ENSMUSG00000005057	Sh2b2	0.0571852	0.928752	-0.0671632	0.925704	0.607635	0.0605534	0.0397153	0.979309	-0.779422	0.553068
ENSMUSG00000005069	Pex5	0.340056	0.267672	-0.386602	0.303452	0.173244	0.452673	0.231837	0.678347	-0.0116045	0.997857
ENSMUSG00000005078	Jkamp	0.0191661	0.954184	-0.0214331	0.952966	-0.738371	3.14488e-06	-0.0581447	0.931349	0.165267	0.997857
ENSMUSG00000005087	Cd44	0.227145	0.621492	-0.319097	0.529908	0.449344	0.119213	-0.412679	0.513565	0.0778317	0.997857
ENSMUSG00000005089	Slc1a2	0.253015	0.864682	-0.821202	0.587118	-2.29517	0.0580204	0.497508	0.833155	-0.906414	NA
ENSMUSG00000005102	Eif2ak4	0.257598	0.515237	-0.412706	0.358823	0.280737	0.295178	0.125431	0.891816	-0.128351	0.997857
ENSMUSG00000005103	Wdr1	0.301768	0.322252	-0.0506122	0.912319	0.00979347	0.968902	-0.110136	0.886069	-0.103226	0.997857
ENSMUSG00000005107	Slc2a9	-0.576925	0.271076	0.321412	0.639329	1.17767	0.000726603	-0.335256	0.7341	-0.103745	0.997857
ENSMUSG00000005124	Ccn4	0.415365	0.525624	-0.00384368	0.996802	-1.30249	0.00161606	0.239599	0.871673	0.154035	0.997857
ENSMUSG00000005125	Ndrg1	0.0148113	0.97081	0.485534	0.135452	-0.0547393	0.801329	-0.0617834	0.940945	0.357854	0.974547
ENSMUSG00000005131	4930550C14Rik	-0.589006	0.583563	1.02943	0.37686	-0.749094	0.265288	0.678201	0.696473	-0.121262	NA
ENSMUSG00000005142	Man2b1	-0.301319	0.229935	0.172571	0.592881	0.697626	5.35008e-05	0.239364	0.566555	-0.263465	0.997857
ENSMUSG00000005148	Klf5	-1.32681	0.16025	1.08491	0.369084	2.26466	0.00014481	-0.195395	0.938373	-1.15621	0.960083
ENSMUSG00000005150	Wdr83	0.24697	0.501928	0.400078	0.336529	-0.195653	0.438932	0.0303279	0.978187	-0.0195341	0.997857
ENSMUSG00000005161	Prdx2	0.0904201	0.862451	0.650012	0.172347	0.679212	0.0146757	-0.193887	0.831885	0.514411	0.975645
ENSMUSG00000005198	Polr2a	-0.288346	0.393304	-0.146863	0.740844	0.870407	8.13503e-05	-0.163977	0.821967	-0.161669	0.997857
ENSMUSG00000005204	Senp3	0.1892	0.255453	0.00377329	0.988961	-0.127695	0.297532	-0.0195174	0.970469	0.00578372	0.997857
ENSMUSG00000005220	Corin	0.806154	0.527761	-0.258203	0.87935	-1.0875	0.210235	0.656302	0.84401	1.3941	NA
ENSMUSG00000005225	Plekha8	-0.194199	0.676284	0.00514604	0.993972	-0.860147	0.00197812	0.0154573	0.99262	0.145599	0.997857
ENSMUSG00000005233	Spc25	-0.660053	0.181516	0.44248	0.486123	1.51928	7.9391e-06	-0.81127	0.191393	0.2453	0.997857
ENSMUSG00000005237	Dnah2	-0.0638621	0.953553	0.00819942	0.994667	0.390089	0.482515	0.16052	0.944819	0.732633	0.997857
ENSMUSG00000005262	Ufd1	-0.0964424	0.609559	0.18442	0.368262	0.116178	0.339488	-0.268866	0.184248	0.158961	0.997857
ENSMUSG00000005267	Zfp287	-0.214481	0.732325	-0.236886	0.741928	-0.662116	0.0828616	0.169387	0.898358	0.239719	0.997857
ENSMUSG00000005268	Prlr	-2.1262	0.253764	1.5239	NA	0.343447	0.78771	0.642915	0.861533	-0.430072	NA
ENSMUSG00000005299	Letm1	0.522295	0.000315863	0.0168412	0.948285	-0.649364	5.31165e-09	0.0126279	0.983277	0.0295831	0.997857
ENSMUSG00000005312	Ubqln1	0.0680792	0.78516	-0.0734946	0.795225	-0.00781772	0.962928	-0.283391	0.291786	0.0777374	0.997857
ENSMUSG00000005320	Fgfr4	-1.95089	0.0497045	-0.913963	0.520836	-2.13989	0.027612	1.13403	0.44669	-1.86405	0.391196
ENSMUSG00000005338	Cadm3	-1.13074	0.0613945	0.766564	0.332808	-0.446705	0.342346	0.0250191	0.99262	-0.0968386	0.997857
ENSMUSG00000005339	Fcer1a	-1.99698	0.0766954	1.98557	0.159287	2.06944	0.00505742	-0.243331	0.940945	0.201145	0.997857
ENSMUSG00000005354	Txn2	0.273417	0.335497	0.276128	0.424639	-0.609973	0.00135911	-0.0653023	0.936815	0.0687741	0.997857
ENSMUSG00000005357	Slc1a6	0.526073	0.721441	-0.348571	0.844181	-1.43384	0.140033	1.47411	0.417119	-0.80079	NA
ENSMUSG00000005360	Slc1a3	-0.471088	0.405854	-0.628789	0.35292	-0.375949	0.362499	0.401202	0.681007	-0.767692	0.869415
ENSMUSG00000005362	Crbn	0.106685	0.78516	-0.0784365	0.866643	0.298729	0.188694	-0.0386197	0.969184	-0.0534001	0.997857
ENSMUSG00000005364	Il5ra	-0.71384	0.810543	0.469416	0.8943	2.91374	0.0627322	-1.29014	0.804325	1.2979	NA
ENSMUSG00000005370	Msh6	-0.406371	0.27635	0.134353	0.797747	1.35423	5.82719e-08	-0.364214	0.537196	0.0578802	0.997857
ENSMUSG00000005371	Fbxo11	-0.264075	0.457374	-0.148509	0.747598	0.563622	0.0152358	0.116796	0.890939	-0.132525	0.997857
ENSMUSG00000005373	Mlxipl	-0.584711	0.680654	0.939079	0.538862	-1.2122	0.166252	-0.183109	0.963522	-0.241811	0.997857
ENSMUSG00000005374	Tbl2	0.00676517	0.985345	0.0398191	0.923711	-0.548715	0.00275636	-0.0700988	0.927361	-0.0905731	0.997857
ENSMUSG00000005378	Bud23	0.240438	0.361413	-0.115033	0.741862	0.0917431	0.640673	-0.127773	0.822702	-0.0342493	0.997857
ENSMUSG00000005397	Nid1	-0.6969	0.149865	-0.714503	0.236577	-0.314926	0.402002	0.701593	0.296632	-0.390653	0.997857
ENSMUSG00000005410	Mcm5	-0.633503	0.19413	0.680497	0.260721	1.62176	1.50631e-06	-0.801174	0.193743	0.152428	0.997857
ENSMUSG00000005413	Hmox1	-0.759645	0.188201	-0.144434	0.867689	0.807312	0.0529109	-0.996344	0.165151	-0.498839	0.997857
ENSMUSG00000005417	Mprip	0.358281	0.179175	-0.25438	0.457803	-0.576891	0.00223479	0.350816	0.364239	-0.175894	0.997857
ENSMUSG00000005442	Cic	-0.281071	0.436775	-0.277207	0.521437	0.91619	8.95643e-05	0.152722	0.848248	-0.342038	0.997857
ENSMUSG00000005447	Pafah1b3	0.577119	0.147519	0.457394	0.364092	0.00218408	0.996232	0.105956	0.930402	0.0500404	0.997857
ENSMUSG00000005465	Il27ra	-0.416409	0.510499	0.554765	0.444607	1.36609	0.000313515	-0.408042	0.701537	0.184074	0.997857
ENSMUSG00000005469	Prkaca	-0.126751	0.753516	-0.0643543	0.896611	-0.233265	0.342699	0.447537	0.318698	-0.454333	0.904067
ENSMUSG00000005470	Asf1b	-0.954147	0.0684399	0.447398	0.521097	2.55445	6.05918e-12	-0.799847	0.266002	0.0765556	0.997857
ENSMUSG00000005474	Myl10	1.02723	0.402203	1.39807	0.307303	-1.6158	0.0403539	0.930846	0.662522	-0.509345	NA
ENSMUSG00000005481	Ddx39a	-0.19572	0.592359	0.259106	0.527416	0.882943	6.50943e-05	-0.525961	0.1911	0.108353	0.997857
ENSMUSG00000005483	Dnajb1	0.206744	0.474184	0.174618	0.613737	0.500775	0.00711532	-0.0840549	0.906135	0.218183	0.997857
ENSMUSG00000005501	Usp40	0.0774512	0.827825	0.0486111	0.908689	-0.799914	3.02033e-05	0.170974	0.761305	-0.117745	0.997857
ENSMUSG00000005505	Kbtbd4	0.269593	0.189466	-0.0258777	0.937733	0.129402	0.398892	0.0487438	0.936253	-0.195851	0.997857
ENSMUSG00000005506	Celf1	-0.263047	0.366147	-0.0940826	0.814316	0.928139	1.0993e-06	-0.0960783	0.893282	0.0124846	0.997857
ENSMUSG00000005510	Ndufs3	0.342323	0.390943	0.454329	0.335261	-1.47217	1.56839e-08	0.114162	0.912379	0.197734	0.997857
ENSMUSG00000005514	Por	-0.248954	0.556548	-0.183696	0.723909	0.785649	0.00291615	-0.194027	0.821924	-0.16415	0.997857
ENSMUSG00000005533	Igf1r	0.0636872	0.910678	-0.0917485	0.882764	0.955492	0.000743769	-0.456172	0.459243	-0.383105	0.997857
ENSMUSG00000005534	Insr	-0.3817	0.128155	-0.102413	0.779618	0.864535	8.70272e-07	-0.0516958	0.946213	0.0873672	0.997857
ENSMUSG00000005540	Fcer2a	-0.0708058	0.974717	1.66685	0.361253	1.40714	0.186614	-0.412645	0.921622	0.368728	0.997857
ENSMUSG00000005553	Atp4a	-1.83786	0.40938	2.64574	0.301328	1.60012	0.180287	1.65696	0.60728	-0.426511	NA
ENSMUSG00000005566	Trim28	0.244237	0.352372	-0.0793699	0.829595	-0.0392403	0.847729	-0.102812	0.870122	-0.0928049	0.997857
ENSMUSG00000005575	Ube2m	0.178987	0.49368	-0.193615	0.525273	-0.113071	0.539929	-0.101731	0.861073	-0.0988057	0.997857
ENSMUSG00000005580	Adcy9	-0.650899	0.1676	-0.188448	0.788366	1.17962	0.000323317	0.112701	0.932563	-0.437347	0.997857
ENSMUSG00000005583	Mef2c	-0.0665946	0.894078	-0.0893798	0.87128	-1.1686	4.55505e-06	0.240153	0.744329	0.0275226	0.997857
ENSMUSG00000005609	Ctr9	0.499452	0.0207853	-0.116226	0.707068	-0.166967	0.327902	-0.0288187	0.968691	0.0686827	0.997857
ENSMUSG00000005610	Eif4g2	-0.0194325	0.956608	-0.276904	0.362984	0.236447	0.186282	-0.0772576	0.90469	-0.033704	0.997857
ENSMUSG00000005611	Irag1	-0.594648	0.369943	0.589287	0.461894	1.66197	0.000127136	-0.736135	0.437461	0.0362084	0.997857
ENSMUSG00000005615	Pcyt1a	-0.0607738	0.814582	-0.0780776	0.784699	0.751095	5.43138e-08	-0.13386	0.738474	0.0617499	0.997857
ENSMUSG00000005621	Zfp592	0.1108	0.706753	-0.288718	0.346997	0.91576	4.58939e-08	0.0205701	0.980686	-0.0713184	0.997857
ENSMUSG00000005625	Psmd4	0.242421	0.501192	0.380491	0.35292	-0.510749	0.0284516	-0.546257	0.181143	0.154159	0.997857
ENSMUSG00000005628	Tmod4	-0.617095	0.701292	1.2763	0.453498	-3.43682	0.000220361	0.00517051	0.999546	-0.189576	0.997857
ENSMUSG00000005656	Snx6	0.0522644	0.872348	-0.236448	0.444624	-0.0264436	0.895731	0.0550804	0.940945	-0.00676613	0.997857
ENSMUSG00000005667	Mthfd2	0.15061	0.679524	-0.0858976	0.849452	0.317722	0.154933	-0.768091	0.0160132	0.193014	0.997857
ENSMUSG00000005672	Kit	-0.820562	0.0951846	0.140013	0.853088	2.18843	2.31773e-10	-0.428227	0.629222	0.145715	0.997857
ENSMUSG00000005674	Tomm40l	0.310128	0.223399	0.325809	0.301328	-0.744453	2.13428e-05	-0.0958229	0.884741	0.0437937	0.997857
ENSMUSG00000005681	Apoa2	0.152292	0.905635	-0.0142377	0.992816	-1.92843	0.0113734	0.896439	0.568138	-0.380763	NA
ENSMUSG00000005682	Pan2	-0.0665591	0.839533	0.192544	0.549245	0.557179	0.00136698	-0.0563221	0.941762	0.184146	0.997857
ENSMUSG00000005683	Cs	-0.106747	0.769121	0.0333634	0.94421	0.222677	0.308264	-0.0139172	0.990707	-0.0834137	0.997857
ENSMUSG00000005686	Ampd3	-1.19906	0.0185639	0.200965	0.793478	2.86251	7.31879e-15	-0.832823	0.222313	-0.266649	0.997857
ENSMUSG00000005687	Bcas2	0.0251922	0.913702	0.0505503	0.838291	0.188619	0.118244	-0.0644464	0.882825	0.226629	0.960083
ENSMUSG00000005696	Sh2d1a	-0.461709	0.796447	1.57914	0.349098	0.399092	0.669664	1.49064	0.577728	0.29162	NA
ENSMUSG00000005698	Ctcf	-0.40462	0.190107	-0.0245345	0.960915	1.42905	2.07507e-11	-0.213968	0.723971	0.0472356	0.997857
ENSMUSG00000005699	Pard6a	0.133933	0.663231	0.540014	0.0626834	-0.457941	0.00851417	0.189555	0.689567	-0.199779	0.997857
ENSMUSG00000005716	Pvalb	-0.083063	0.972918	1.56412	0.446432	-3.94018	0.000458699	0.714305	0.854739	1.13421	0.997857
ENSMUSG00000005718	Tfap4	0.0482805	0.935484	-0.392284	0.459363	0.830995	0.00375181	-0.359114	0.608011	-0.0422841	0.997857
ENSMUSG00000005732	Ranbp1	1.30547	0.255337	-1.72477	0.225263	0.251336	0.796675	-0.729488	0.769811	0.607377	NA
ENSMUSG00000005763	Cd247	-0.625657	0.455521	1.13002	0.229514	0.203129	0.730054	0.0637839	0.981211	0.389697	0.997857
ENSMUSG00000005774	Rfx5	-0.978156	0.0186114	0.158081	0.803585	1.2019	6.39245e-05	0.198036	0.845225	-0.18739	0.997857
ENSMUSG00000005779	Psmb4	0.302135	0.435585	0.392699	0.386737	-0.773559	0.00223831	-0.169202	0.842565	0.00615351	0.997857
ENSMUSG00000005800	Mmp8	-2.2152	0.062838	0.53346	0.759078	3.39962	7.56977e-05	-0.423528	0.895781	0.416367	0.997857
ENSMUSG00000005802	Slc30a4	0.182683	0.752107	-0.275067	0.658238	-0.999681	0.00240559	0.147178	0.90554	-0.393507	0.997857
ENSMUSG00000005803	Sqor	-0.520605	0.313037	0.481982	0.450277	1.1992	0.000530521	-0.550101	0.475903	0.24525	0.997857
ENSMUSG00000005804	Bloc1s6	-0.314482	0.282406	0.142602	0.71594	0.313824	0.128974	0.0772347	0.926511	-0.014249	0.997857
ENSMUSG00000005813	Metap1	0.177677	0.347446	-0.170333	0.459483	-0.00510358	0.973551	0.0294175	0.959964	0.0355871	0.997857
ENSMUSG00000005823	Gpr108	0.272611	0.293513	0.189019	0.559454	-0.334955	0.065137	0.0577744	0.940945	-0.0599161	0.997857
ENSMUSG00000005824	Tnfsf14	-1.62674	0.0204708	1.01946	0.267602	2.19902	1.14418e-05	-0.719343	0.543965	0.335422	0.997857
ENSMUSG00000005836	Gata6	-0.715229	NA	0.104237	NA	-1.50172	0.36592	1.14119	0.72941	-1.58967	NA
ENSMUSG00000005846	Rsl1d1	0.425468	0.126468	-0.119484	0.765507	-0.462668	0.0219149	-0.419546	0.271142	0.277402	0.997857
ENSMUSG00000005864	Cnga2	-2.77887	NA	4.53479	NA	-3.38051	0.0100593	1.78201	NA	-0.398085	NA
ENSMUSG00000005871	Apc	-0.500439	0.271076	-0.418287	0.463497	1.08026	0.000518238	0.0174496	0.992844	-0.154208	0.997857
ENSMUSG00000005873	Reep5	0.170168	0.544254	0.134198	0.692032	-0.651983	0.000183377	0.0680043	0.926861	-0.129155	0.997857
ENSMUSG00000005881	Ergic3	0.626455	0.0356926	-0.0315087	0.95013	-1.19401	2.68978e-08	0.404514	0.365989	0.034585	0.997857
ENSMUSG00000005882	Uqcc1	0.321129	0.186038	-0.0128416	0.973732	-0.62364	0.000242536	-0.0608549	0.934654	0.0638225	0.997857
ENSMUSG00000005883	Spo11	-3.36127	0.187342	4.74783	0.110947	1.27013	0.328416	-0.63216	0.898358	0.465625	NA
ENSMUSG00000005886	Ncoa2	-0.662021	0.172154	-0.509066	0.416433	1.89112	2.24104e-08	0.0624439	0.968508	-0.259366	0.997857
ENSMUSG00000005893	Nr2c2	-0.443666	0.129972	0.0865235	0.845211	1.05411	2.55761e-07	0.0351472	0.970566	-0.0841358	0.997857
ENSMUSG00000005897	Nr2c1	-0.232251	0.420115	-0.183457	0.605002	-0.231925	0.258137	0.0871115	0.898358	-0.042902	0.997857
ENSMUSG00000005899	Smpd4	0.102675	0.709476	-0.212829	0.463404	0.879293	1.75084e-08	0.0264542	0.971368	-0.100341	0.997857
ENSMUSG00000005907	Pex1	-0.196453	0.649198	-0.0824073	0.882764	0.589123	0.0235029	0.11203	0.909838	-0.0623008	0.997857
ENSMUSG00000005936	Kctd20	0.0347398	0.943066	-0.167367	0.710537	1.01087	9.7894e-06	-0.169268	0.822702	0.148167	0.997857
ENSMUSG00000005947	Itgae	0.362579	0.734901	-0.289097	0.817626	0.421032	0.515766	0.561015	0.706877	-1.04209	NA
ENSMUSG00000005949	Ctns	-0.480725	0.260233	-0.113812	0.856126	0.928555	0.00155979	0.35316	0.636776	-0.122658	0.997857
ENSMUSG00000005950	P2rx5	0.875168	0.100733	0.0363668	0.966836	-2.01895	1.94489e-07	0.762124	0.310886	-0.673216	0.997857
ENSMUSG00000005951	Shpk	0.286501	0.592661	0.505789	0.383179	-0.304299	0.380613	0.502271	0.49373	-0.300842	0.997857
ENSMUSG00000005952	Trpv1	-1.05912	NA	-0.163722	NA	1.16069	0.393986	2.91172	0.25497	-0.476062	NA
ENSMUSG00000005958	Ephb3	-0.260683	0.718924	-0.0505985	0.958261	-2.44966	4.47989e-09	0.914297	0.241631	-0.39171	0.997857
ENSMUSG00000005968	Tuft1	0.335785	0.432974	-0.296264	0.561996	0.0949442	0.764765	0.515089	0.384798	0.0441279	0.997857
ENSMUSG00000005973	Rcn1	0.335741	0.459559	-0.172914	0.771468	-2.26745	6.15662e-15	0.074413	0.954075	0.0589368	0.997857
ENSMUSG00000005981	Trap1	0.0499347	0.823662	0.172083	0.435392	-0.087434	0.511001	0.0248019	0.966262	-0.10869	0.997857
ENSMUSG00000005982	Naa60	0.0287381	0.939638	-0.0474156	0.904349	0.591067	0.00108992	-0.0143894	0.989242	-0.151836	0.997857
ENSMUSG00000005983	1700037C18Rik	0.656271	0.0476845	0.525031	0.186513	-0.992617	1.32632e-05	0.112396	0.899221	-0.1638	0.997857
ENSMUSG00000005986	Ankrd13d	-0.723736	0.0991751	0.50443	0.375124	1.33406	9.20235e-06	-0.00698618	0.998142	-0.130189	0.997857
ENSMUSG00000006005	Tpr	-0.00284529	0.990896	-0.0423528	0.867173	0.584893	4.17643e-07	-0.32792	0.0948815	0.0489345	0.997857
ENSMUSG00000006010	Odr4	0.154197	0.577905	-0.129481	0.695189	-0.47302	0.0061834	-0.0799899	0.89882	-0.0186966	0.997857
ENSMUSG00000006014	Prg4	-0.800985	0.245719	-1.17348	0.158849	-2.63128	1.39575e-07	-1.5323	0.0398268	-1.24552	0.425015
ENSMUSG00000006019	Dhx34	0.617418	0.0409224	-0.0581719	0.902897	-0.478646	0.0323975	0.119097	0.884741	-0.119328	0.997857
ENSMUSG00000006021	Kptn	0.306639	0.330819	0.173881	0.665152	-0.490014	0.0221358	0.0336246	0.972801	0.15492	0.997857
ENSMUSG00000006024	Napa	0.412093	0.106904	0.0162989	0.969472	-0.31683	0.0954726	0.0847395	0.901881	0.0576814	0.997857
ENSMUSG00000006050	Sra1	0.457459	0.101862	0.172378	0.652558	-1.14509	7.8665e-09	-0.00894205	0.994853	0.0542157	0.997857
ENSMUSG00000006057	Atp5g1	0.471563	0.206924	0.387546	0.412598	-1.51955	3.88651e-09	0.0197193	0.989666	-0.00796551	0.997857
ENSMUSG00000006058	Snf8	0.37455	0.0794453	0.131075	0.654254	-0.375014	0.0159131	-0.0828063	0.885356	0.0274852	0.997857
ENSMUSG00000006095	Tbcb	0.240612	0.420026	0.275118	0.436068	-0.796333	3.77094e-05	-0.0932513	0.897462	-0.0422164	0.997857
ENSMUSG00000006127	Inpp5k	0.0874397	0.718449	0.194336	0.442771	0.405312	0.00344013	0.161601	0.657085	0.0794798	0.997857
ENSMUSG00000006134	Crkl	-0.693639	0.148016	-0.565641	0.360019	1.75213	1.98128e-07	-0.0889064	0.953298	-0.0518351	0.997857
ENSMUSG00000006154	Eps8l1	0.108914	0.932073	0.141432	0.919576	0.940832	0.145719	0.901625	0.531323	-0.32928	0.997857
ENSMUSG00000006169	Clint1	-0.215829	0.631653	-0.504551	0.295149	0.882733	0.00107391	-0.145739	0.884741	0.0689174	0.997857
ENSMUSG00000006179	Prss16	-0.102915	0.942582	0.325182	0.814719	2.97649	2.55887e-06	-1.15794	0.377076	-0.884226	0.997857
ENSMUSG00000006191	Cdkal1	0.301595	0.352266	-0.0311191	0.95013	-0.55292	0.0116549	-0.015057	0.990702	-0.0313441	0.997857
ENSMUSG00000006205	Htra1	1.07957	0.0437336	-0.0622138	0.945768	-2.78548	6.02864e-13	0.351864	0.757398	0.228902	0.997857
ENSMUSG00000006215	Zbtb17	0.377795	0.210852	-0.116373	0.784918	-0.00839558	0.973755	0.0723162	0.936253	-0.246362	0.997857
ENSMUSG00000006216	Clcnkb	-0.728384	0.548635	0.525723	0.727825	-1.77002	0.0338173	-0.142334	0.971811	1.90998	NA
ENSMUSG00000006218	Fam131c	-0.238028	0.869787	0.914263	0.504387	-2.27932	0.00356787	0.374783	0.896353	0.685611	NA
ENSMUSG00000006219	Fblim1	0.22617	0.619206	-0.21815	0.67839	-0.738179	0.0078588	0.616888	0.223474	-0.344527	0.997857
ENSMUSG00000006221	Hspb7	0.0144369	0.991706	0.649051	0.611053	-4.08147	2.01007e-09	-1.5676	0.211287	-0.84331	0.997857
ENSMUSG00000006235	Epor	-1.59551	0.247223	1.87771	0.264733	2.28467	0.0177459	-0.848596	0.761536	1.09328	0.997857
ENSMUSG00000006241	Ccdc159	-0.244919	0.81227	-0.524044	0.623874	-0.894542	0.147628	0.568163	0.708344	-0.163517	0.997857
ENSMUSG00000006262	Mob1b	-0.583986	0.143378	-0.140094	0.812221	0.992227	0.000418998	-0.266231	0.740246	0.131063	0.997857
ENSMUSG00000006273	Atp6v1b2	0.510157	0.0697426	0.0338647	0.943452	-0.447316	0.031589	0.284257	0.557639	0.455066	0.773531
ENSMUSG00000006276	Eps15l1	0.199998	0.38611	-0.235925	0.389933	0.495508	0.00108282	0.1147	0.817702	-0.0411431	0.997857
ENSMUSG00000006281	Tep1	-0.278368	0.326714	0.333553	0.329521	0.190337	0.354542	0.246318	0.59948	-0.293565	0.997857
ENSMUSG00000006288	Ttc5	0.0655819	0.808788	0.29488	0.252164	-0.00502306	0.977615	0.205549	0.55427	0.0482544	0.997857
ENSMUSG00000006289	Osgep	0.153064	0.625641	0.611712	0.0479144	-0.609314	0.00109761	0.104236	0.881047	0.0999308	0.997857
ENSMUSG00000006299	Aamp	0.305381	0.222739	0.20808	0.513034	-0.687555	7.18103e-05	0.170755	0.729523	0.0510881	0.997857
ENSMUSG00000006301	Tmbim1	0.465192	0.360476	-0.647356	0.282732	-1.21324	0.000337523	0.0299938	0.988137	0.0960318	0.997857
ENSMUSG00000006304	Arpc2	-0.0271525	0.953803	-0.124009	0.783479	0.562331	0.0123593	-0.333311	0.509329	0.120583	0.997857
ENSMUSG00000006307	Kmt2b	-0.101892	0.792459	-0.138305	0.747224	0.849382	5.99476e-05	0.0893493	0.917843	-0.163839	0.997857
ENSMUSG00000006310	Zbtb32	-0.147063	0.905732	1.09111	0.307688	0.649812	0.252878	-0.457388	0.776682	-0.889202	NA
ENSMUSG00000006313	Upk1a	0.779531	0.237351	-0.602712	0.462813	-0.527396	0.300105	-0.0111997	0.997896	0.0936933	NA
ENSMUSG00000006315	Tmem147	0.317734	0.370885	0.492543	0.231728	-1.28049	3.66167e-08	0.185744	0.803872	0.00666479	0.997857
ENSMUSG00000006333	Rps9	0.212132	0.408751	0.17988	0.561996	-0.20855	0.246305	-0.0172021	0.985231	0.0982559	0.997857
ENSMUSG00000006335	Tfpt	0.294084	0.333031	0.278643	0.451032	-0.472368	0.0216399	0.00484637	0.997959	0.157414	0.997857
ENSMUSG00000006342	Susd2	-0.322292	0.350269	0.0403237	0.94001	-0.000863456	0.998599	0.673266	0.0667594	-0.324783	0.997857
ENSMUSG00000006344	Ggt5	0.281666	0.239639	0.46591	0.090746	-0.382928	0.0211776	0.270511	0.455996	-0.0708506	0.997857
ENSMUSG00000006345	Ggt1	-1.0072	0.429644	0.280804	0.87828	2.93309	0.000197721	-0.660496	0.781724	0.129201	NA
ENSMUSG00000006356	Crip2	0.564798	0.278131	-0.379776	0.561747	-1.26626	0.000368603	0.151341	0.916124	-0.0269399	0.997857
ENSMUSG00000006360	Crip1	0.116911	0.810038	0.267669	0.582952	-1.06254	5.08651e-05	0.067748	0.953614	0.0672044	0.997857
ENSMUSG00000006362	Cbfa2t3	-0.760645	0.0451916	0.468669	0.346836	0.90972	0.000828117	-0.0812522	0.944819	0.119141	0.997857
ENSMUSG00000006369	Fbln1	0.0996259	0.877546	0.17226	0.804737	-2.22475	4.25424e-11	0.517389	0.499185	-0.252154	0.997857
ENSMUSG00000006373	Pgrmc1	0.390336	0.113625	-0.150334	0.655092	-1.01171	7.806e-09	0.216955	0.629796	0.145434	0.997857
ENSMUSG00000006378	Gcat	0.424683	0.46527	0.7177	0.273123	-1.57075	2.214e-05	-0.218196	0.868122	-0.433275	0.997857
ENSMUSG00000006386	Tek	-0.170537	0.732339	0.0550143	0.933049	-0.784677	0.00647731	0.19965	0.831902	-0.0551385	0.997857
ENSMUSG00000006389	Mpl	-1.90934	0.0760548	0.931401	0.514311	2.76519	0.000287265	-1.15642	0.502845	0.0473241	0.997857
ENSMUSG00000006390	Elovl1	0.592022	0.0236199	-0.0230661	0.958456	-0.485306	0.0127701	-0.119002	0.858829	0.0218075	0.997857
ENSMUSG00000006392	Med8	0.0941264	0.705536	0.0977352	0.732484	0.351366	0.0151534	-0.299631	0.278909	0.122439	0.997857
ENSMUSG00000006395	Hyi	0.531374	0.186038	0.0803915	0.895405	-1.37476	9.11655e-07	0.577277	0.299626	0.00989149	0.997857
ENSMUSG00000006398	Cdc20	-0.364422	0.368275	0.105338	0.854188	1.55427	3.98653e-09	-0.613023	0.210037	-0.125576	0.997857
ENSMUSG00000006403	Adamts4	-0.325966	0.5729	-0.885791	0.15403	-1.91512	2.2676e-07	-0.109793	0.943178	-0.530606	0.997857
ENSMUSG00000006411	Nectin4	-1.43863	0.0208719	0.471425	0.586399	1.2229	0.0063912	0.515069	0.642702	-0.551942	0.997857
ENSMUSG00000006412	Pfdn2	0.0893414	0.705263	0.11492	0.658285	-0.266563	0.0563321	-0.0108301	0.989242	-0.044719	0.997857
ENSMUSG00000006418	Rnf114	-0.0575385	0.872359	0.215116	0.529908	0.474464	0.0116406	0.119091	0.852608	-0.120631	0.997857
ENSMUSG00000006423	C330007P06Rik	-0.564165	0.162681	-0.208476	0.712137	1.18814	2.63209e-05	-0.211384	0.818489	0.105941	0.997857
ENSMUSG00000006435	Neurl1a	-0.570599	0.413096	0.645338	0.437893	-1.99099	1.25598e-05	0.238135	0.887738	-0.909174	0.909822
ENSMUSG00000006442	Srm	0.461684	0.297745	-0.26036	0.651016	-1.01968	0.000717466	-0.499031	0.44669	0.0102386	0.997857
ENSMUSG00000006445	Epha2	-0.181325	0.770339	-0.185376	0.793861	-0.351291	0.351482	-0.0293673	0.988845	0.573116	0.997857
ENSMUSG00000006456	Rbm14	0.00879916	0.987327	-0.194785	0.715495	0.932383	0.000569363	0.0161411	0.992436	-0.307277	0.997857
ENSMUSG00000006457	Actn3	-0.681642	0.696311	1.21108	0.514449	-3.70613	0.000253348	0.635983	0.856972	0.159285	0.997857
ENSMUSG00000006462	A530013C23Rik	-0.558379	0.584685	1.33349	0.212206	-2.88012	3.00256e-05	-0.689603	0.666944	0.605015	NA
ENSMUSG00000006463	Zdhhc24	-0.319295	0.384289	-0.0667319	0.900408	0.836775	0.000482308	0.208254	0.771982	0.127381	0.997857
ENSMUSG00000006464	Bbs1	0.457737	0.294948	-0.594405	0.26039	-0.196474	0.557847	0.235907	0.8022	-0.126805	0.997857
ENSMUSG00000006471	Ndor1	0.221489	0.405029	-0.00189385	0.99638	0.379232	0.0326944	0.0504904	0.946424	-0.201104	0.997857
ENSMUSG00000006476	Nsmf	0.493057	0.246935	-0.0543657	0.936224	-1.32278	5.68662e-06	0.597643	0.300826	-0.0652886	0.997857
ENSMUSG00000006494	Pdk1	0.0897099	0.735286	-0.194491	0.480615	0.260463	0.0955331	-0.0461591	0.943292	0.0854246	0.997857
ENSMUSG00000006498	Ptbp1	-0.111467	0.75733	-0.32188	0.376283	0.840633	2.91869e-05	-0.177031	0.768939	-0.13241	0.997857
ENSMUSG00000006517	Mvd	0.453173	0.316973	-0.340022	0.544898	-0.409309	0.208121	0.0413947	0.977303	0.091703	0.997857
ENSMUSG00000006519	Cyba	-0.611623	0.102608	0.317669	0.519739	1.01835	0.000138893	-0.189582	0.831901	-0.183429	0.997857
ENSMUSG00000006522	Itih3	1.31317	0.49368	-1.97392	0.375715	-1.47966	0.311998	-0.299442	0.960046	0.993712	NA
ENSMUSG00000006526	Stimate	0.0730298	0.852331	0.542331	0.126519	-0.887767	1.55819e-05	0.312129	0.510002	-0.0503647	0.997857
ENSMUSG00000006527	Sfmbt1	0.27515	0.352372	-0.216918	0.549216	0.485073	0.0147276	-0.129352	0.847372	0.169135	0.997857
ENSMUSG00000006538	Ihh	2.3765	0.0377661	-2.52232	0.0673316	-5.15728	7.82297e-10	2.89218	0.0231	0.929312	0.997857
ENSMUSG00000006542	Prkag3	-1.35787	0.29784	1.08435	0.503232	-3.46962	9.42225e-05	1.86006	0.275515	-0.533464	0.997857
ENSMUSG00000006546	Cryba2	1.76189	0.402203	-0.751255	0.787637	-7.33236	8.34621e-05	3.85248	0.325822	2.59213	NA
ENSMUSG00000006567	Atp7b	-2.04875	0.0560989	1.49132	0.287515	3.26071	7.79037e-06	-1.08527	0.54769	1.6494	0.829541
ENSMUSG00000006574	Slc4a1	-1.80245	0.36772	1.69904	0.48279	3.15244	0.0196917	-1.55732	0.651346	1.8287	0.997857
ENSMUSG00000006575	Rundc3a	0.451451	0.58143	0.325253	0.742154	-1.44598	0.00455706	0.923882	0.371775	-0.610676	0.997857
ENSMUSG00000006576	Slc4a3	0.367163	0.571716	-0.283851	0.717948	-1.47063	0.000244805	0.651126	0.456948	-0.692815	0.997857
ENSMUSG00000006585	Cdt1	-0.240885	0.616647	0.217295	0.70134	1.44892	3.7518e-07	-0.533184	0.371633	0.0435431	0.997857
ENSMUSG00000006586	Runx1t1	-0.253321	0.696044	-0.213409	0.784699	-0.569942	0.168191	0.495271	0.585177	-0.109973	0.997857
ENSMUSG00000006587	Snai3	0.793074	0.525881	1.4768	0.268421	-1.23492	0.1105	-0.456029	0.867389	-0.464794	NA
ENSMUSG00000006589	Aprt	0.240905	0.561326	0.301559	0.521952	-0.52658	0.0458267	-0.276563	0.688141	-0.0206158	0.997857
ENSMUSG00000006599	Gtf2h1	0.0661494	0.760767	-0.0368963	0.888963	0.0704903	0.602249	-0.040421	0.939559	0.0377418	0.997857
ENSMUSG00000006611	Hfe	-0.221131	0.503234	0.223104	0.561747	-0.156709	0.49427	0.0988964	0.897724	-0.372343	0.997857
ENSMUSG00000006638	Abhd1	0.536556	0.199085	0.242907	0.657714	-0.225851	0.470224	0.479444	0.468122	0.0924624	0.997857
ENSMUSG00000006641	Slc5a6	-0.153371	0.746177	-0.116077	0.838812	0.353349	0.210235	0.431855	0.449494	-0.380087	0.997857
ENSMUSG00000006642	Tcf23	1.08423	0.320004	-0.0333705	0.983528	-1.39247	0.0684815	-1.02194	0.662487	1.79576	NA
ENSMUSG00000006651	Aplp1	0.971276	0.0632127	-0.107961	0.894678	-2.56432	4.77821e-11	0.182378	0.897462	-0.225671	0.997857
ENSMUSG00000006673	Qrich1	-0.20275	0.433456	-0.234779	0.448086	0.610529	0.00026555	0.0274937	0.971743	0.0332463	0.997857
ENSMUSG00000006675	P4htm	0.243673	0.690302	0.199263	0.7812	-1.11156	0.00208647	0.467167	0.596663	-0.0934911	0.997857
ENSMUSG00000006676	Usp19	-0.0318436	0.934846	-0.168612	0.636458	0.456555	0.016884	0.127462	0.839644	-0.0725081	0.997857
ENSMUSG00000006678	Pola1	-0.517116	0.284356	0.0761948	0.918341	1.9592	9.69458e-10	-0.614503	0.352575	0.0809128	0.997857
ENSMUSG00000006699	Cdc42	-0.193691	0.497801	-0.10803	0.769819	0.315919	0.0931385	-0.122154	0.84125	0.0117296	0.997857
ENSMUSG00000006705	Pknox1	-0.202663	0.49278	-0.0161646	0.970461	1.06438	6.31802e-09	-0.135217	0.82438	0.0129234	0.997857
ENSMUSG00000006711	D130043K22Rik	0.63762	NA	-3.5348	NA	4.4233	0.102094	0.238061	NA	1.98247	NA
ENSMUSG00000006715	Gmnn	-0.587765	0.212541	0.558404	0.345561	1.53973	1.66189e-06	-0.954974	0.0738453	0.483054	0.997857
ENSMUSG00000006717	Acot13	0.287617	0.559502	0.547162	0.312605	-1.48433	9.36658e-07	0.0296972	0.986061	0.257564	0.997857
ENSMUSG00000006720	Zfp184	-0.0169136	0.985944	-0.291415	0.765056	0.0313993	0.957073	0.869616	0.422442	0.491735	NA
ENSMUSG00000006724	Cyp27b1	-0.740386	0.572615	-0.0857405	0.96445	0.0180221	0.986558	0.107307	0.977206	0.308769	NA
ENSMUSG00000006728	Cdk4	0.0789168	0.75799	0.0889809	0.757836	-0.307498	0.0367006	-0.0780406	0.884741	0.0709835	0.997857
ENSMUSG00000006731	B4galnt1	0.146066	0.725791	0.0310066	0.954832	0.764519	0.00130795	-0.326195	0.568595	-0.244564	0.997857
ENSMUSG00000006732	Mettl1	0.32642	0.334156	0.0152003	0.977163	-0.820013	0.000297802	-0.190521	0.780816	-0.0614644	0.997857
ENSMUSG00000006736	Tspan31	0.40892	0.0858861	-0.0182063	0.963654	-1.19139	2.73695e-12	0.10843	0.855119	-0.00362052	0.997857
ENSMUSG00000006740	Kif5b	-0.654863	0.076651	-0.352671	0.471301	1.0589	6.68405e-05	-0.331728	0.619462	0.06631	0.997857
ENSMUSG00000006763	Saal1	0.204348	0.580075	0.35743	0.376283	-0.461993	0.0451671	-0.266169	0.65172	0.244422	0.997857
ENSMUSG00000006764	Tph2	0.162279	0.930738	-5.51371	0.0269451	1.70548	0.402399	-1.38894	0.458386	-0.324125	NA
ENSMUSG00000006782	Cnp	0.102064	0.790664	0.514734	0.159287	0.563397	0.00800591	0.372988	0.404898	-0.107144	0.997857
ENSMUSG00000006784	Odad4	0.176863	0.91395	0.071769	0.969799	-1.41247	0.124164	0.577419	0.825973	-0.491442	NA
ENSMUSG00000006800	Sulf2	-0.387515	0.352266	-0.79524	0.0906268	-0.0393294	0.906417	0.869147	0.0501017	-0.577646	0.864308
ENSMUSG00000006818	Sod2	0.0189854	0.969401	0.170372	0.704675	-0.447046	0.0592463	0.0153554	0.990922	0.135418	0.997857
ENSMUSG00000006850	Tmco6	-0.28078	0.553034	0.403015	0.452551	1.01277	0.000407846	-0.0951354	0.940945	0.0170394	0.997857
ENSMUSG00000006906	Stambp	-0.0316913	0.92406	-0.11257	0.733364	0.0778778	0.675913	0.164238	0.717566	-0.0324723	0.997857
ENSMUSG00000006920	Ezh1	-0.133983	0.63177	0.0592581	0.868873	0.731515	8.653e-06	0.222809	0.584333	-0.033509	0.997857
ENSMUSG00000006930	Hap1	-0.807948	0.157165	0.948539	0.175728	0.0879822	0.840749	0.173827	0.901376	-0.227573	0.997857
ENSMUSG00000006931	P3h4	0.488593	0.476941	-0.216936	0.812221	-2.86511	5.73381e-11	0.0955835	0.964902	0.0366647	0.997857
ENSMUSG00000006932	Ctnnb1	0.214753	0.508023	-0.308907	0.405431	-0.789463	0.000107343	0.248548	0.635159	0.269759	0.997857
ENSMUSG00000006941	Eif1b	0.248356	0.278978	0.117058	0.699862	-0.330401	0.0385256	-0.0508783	0.940945	0.0244597	0.997857
ENSMUSG00000006948	Klk4	-0.154129	0.944089	2.25353	0.204593	-3.94236	0.000250412	0.326989	0.943293	0.588827	NA
ENSMUSG00000006958	Chrd	-0.343518	0.615066	0.357043	0.651016	-1.46816	0.000411381	0.0913204	0.963234	0.122575	0.997857
ENSMUSG00000006998	Psmd2	0.167801	0.517377	0.137461	0.660209	-0.397586	0.0166642	-0.386156	0.189244	-0.0238348	0.997857
ENSMUSG00000007021	Syngr3	-1.47899	NA	0.763176	NA	-1.52521	0.216984	0.337247	0.935005	0.00788691	NA
ENSMUSG00000007029	Vars	-0.0860799	0.882648	-0.0497747	0.944365	0.917044	0.0026761	-0.264378	0.769122	-0.184589	0.997857
ENSMUSG00000007030	Vwa7	-0.814934	0.345708	0.475607	0.668809	-1.58751	0.00945688	-0.412735	0.818836	-0.132628	0.997857
ENSMUSG00000007033	Hspa1l	-0.814706	0.485261	1.56352	0.229514	-3.18133	3.52245e-05	-0.315871	0.910752	-0.776413	0.997857
ENSMUSG00000007034	Slc44a4	-0.23256	0.90083	-0.206393	0.925297	0.33542	0.757727	2.7226	0.0962339	-1.10644	NA
ENSMUSG00000007035	Msh5	-0.686359	0.247277	0.47021	0.533577	1.9542	2.76133e-07	-0.718759	0.375762	0.278868	0.997857
ENSMUSG00000007036	Abhd16a	-0.183286	0.542613	0.257992	0.452479	0.564807	0.00260319	0.206098	0.678347	-0.0995057	0.997857
ENSMUSG00000007038	Neu1	-0.0519936	0.901544	0.1632	0.692669	0.601558	0.00488593	-0.0994707	0.899221	-0.123403	0.997857
ENSMUSG00000007039	Ddah2	0.307737	0.554766	0.259754	0.675165	-1.75273	4.66928e-08	0.840249	0.134086	-0.00486593	0.99808
ENSMUSG00000007041	Clic1	0.233096	0.525624	0.170524	0.705788	-0.029241	0.915418	-0.311019	0.579669	-0.0516282	0.997857
ENSMUSG00000007050	Lsm2	0.226783	0.432375	0.0561511	0.889567	0.163116	0.421416	-0.422547	0.216559	-0.0728007	0.997857
ENSMUSG00000007080	Pole	-0.162457	0.717709	0.174202	0.734945	1.70638	1.10561e-11	-0.777219	0.0587063	-0.08101	0.997857
ENSMUSG00000007097	Atp1a2	-0.429243	0.798176	1.20716	0.473653	-2.88303	0.00184328	-1.089	0.649259	-0.0479843	0.997857
ENSMUSG00000007122	Casq1	-0.317591	0.884815	1.20405	0.565383	-3.63568	0.00143135	0.981643	0.772982	0.25626	0.997857
ENSMUSG00000007207	Stx1a	0.289459	0.64127	-0.100133	0.90133	-1.20315	0.0012728	0.579727	0.48252	-0.214427	0.997857
ENSMUSG00000007216	Zfp775	0.616196	0.117299	-0.07292	0.904118	-0.926265	0.00103453	0.244422	0.776955	0.223298	0.997857
ENSMUSG00000007279	Scube2	-0.528335	0.434981	-1.13149	0.159228	-1.43626	0.00638324	1.86283	0.00279074	-0.0832403	0.997857
ENSMUSG00000007338	Mrpl49	0.116031	0.75718	0.377812	0.311805	0.144713	0.530174	-0.172072	0.791408	0.0938251	0.997857
ENSMUSG00000007379	Dennd2c	-0.0626189	0.892369	0.078886	0.877988	1.20601	1.36599e-07	-0.0461012	0.968033	0.342065	0.997857
ENSMUSG00000007411	Mark3	0.378686	0.102765	-0.133472	0.675446	-0.127417	0.485994	0.0859139	0.890381	0.128128	0.997857
ENSMUSG00000007415	Gatad1	-0.000209666	0.999561	0.054328	0.864157	0.200477	0.198151	-0.344082	0.197756	0.0901613	0.997857
ENSMUSG00000007458	M6pr	-0.0811536	0.829996	-0.185975	0.628917	0.642344	0.00165996	-0.117936	0.872361	-0.112402	0.997857
ENSMUSG00000007476	Lrrc8a	0.611021	0.130029	-0.325783	0.535363	-1.083	0.000169387	0.346729	0.639525	0.106802	0.997857
ENSMUSG00000007480	Mc5r	-1.86274	NA	-1.19231	NA	3.87416	0.014562	0.297049	0.956048	0.211095	NA
ENSMUSG00000007564	Ppp2r1a	0.210377	0.291366	0.054904	0.84772	-0.345303	0.011948	-0.0366342	0.952149	-0.0865073	0.997857
ENSMUSG00000007570	Fance	0.414716	0.175085	0.191444	0.636714	-0.522895	0.0162185	0.166021	0.812108	-0.0306052	0.997857
ENSMUSG00000007589	Tinf2	-0.205167	0.411311	0.353007	0.217409	0.77801	6.24652e-07	-0.393839	0.158191	-0.199874	0.997857
ENSMUSG00000007591	Tssk4	-0.0964993	0.880457	-0.152321	0.83207	0.229063	0.534454	0.372304	0.662511	-0.139374	0.997857
ENSMUSG00000007594	Hapln4	0.386336	0.635959	0.0347949	0.975695	-2.36368	1.44618e-06	-0.736907	0.504214	-0.191653	0.997857
ENSMUSG00000007603	Dus3l	0.00702192	0.984689	0.123607	0.730068	-0.0435752	0.835251	0.170506	0.74073	-0.147355	0.997857
ENSMUSG00000007610	Gtpbp3	0.0135423	0.977575	0.118437	0.793478	0.0933396	0.709951	0.281614	0.608254	-0.329401	0.997857
ENSMUSG00000007613	Tgfbr1	0.285132	0.514352	-0.272275	0.593572	-0.176739	0.565304	0.146539	0.88661	0.0752233	0.997857
ENSMUSG00000007617	Homer1	-0.376495	0.453966	-0.684087	0.242041	0.28531	0.43514	-0.0999818	0.942471	0.0290787	0.997857
ENSMUSG00000007646	Rad51c	-0.872026	0.0588856	0.59798	0.321147	0.947476	0.00307101	-0.518399	0.460032	0.310237	0.997857
ENSMUSG00000007655	Cav1	-0.5014	0.471973	-0.499794	0.544461	-0.981132	0.0329688	0.031423	0.990702	-0.580547	0.997857
ENSMUSG00000007656	Arpp19	0.364016	0.173739	0.161091	0.654313	-0.834347	8.15722e-06	-0.337792	0.392383	0.212659	0.997857
ENSMUSG00000007659	Bcl2l1	0.0385319	0.949686	0.0426875	0.949229	1.63857	8.07584e-09	-0.199022	0.837397	0.32177	0.997857
ENSMUSG00000007670	Khsrp	-0.3347	0.429967	-0.456244	0.35986	1.2735	3.15654e-06	-0.152398	0.881047	-0.124953	0.997857
ENSMUSG00000007682	Dio2	-0.187315	0.814582	-0.224406	0.802817	0.693979	0.12413	0.10533	0.957089	0.0373122	0.997857
ENSMUSG00000007721	Ccdc124	0.655339	0.0695764	0.367276	0.438697	-1.27975	7.16898e-07	-0.166069	0.85445	0.0679271	0.997857
ENSMUSG00000007739	Cct4	0.294538	0.304114	-0.016023	0.971578	-0.31983	0.114587	-0.163879	0.781324	0.0870294	0.997857
ENSMUSG00000007777	0610009B22Rik	-0.469199	0.29123	0.0545982	0.938327	0.0436253	0.90335	-0.0374586	0.97986	0.188546	0.997857
ENSMUSG00000007783	Cpt1c	0.351821	0.513965	-0.198391	0.773562	-1.75958	2.09428e-07	0.791609	0.199803	-0.27206	0.997857
ENSMUSG00000007805	Twist2	-1.23024	0.118159	0.150559	0.906501	-1.00519	0.112039	-0.400559	0.809587	-0.163321	NA
ENSMUSG00000007812	Zfp655	-0.17275	0.620612	-0.426057	0.255397	0.705516	0.000793367	-0.0284871	0.976578	0.0640348	0.997857
ENSMUSG00000007815	Rhoa	0.082785	0.741924	-0.250638	0.325837	0.147525	0.338401	-0.169863	0.643553	0.134587	0.997857
ENSMUSG00000007817	Zmiz1	-0.131133	0.760056	-0.425495	0.325139	0.692188	0.00438141	-0.0205699	0.988677	-0.359572	0.997857
ENSMUSG00000007827	Ankrd26	-1.24852	0.00959689	-0.258067	0.725282	2.12688	1.58591e-09	-0.00169388	0.999546	0.139156	0.997857
ENSMUSG00000007833	Aldh16a1	-0.0209801	0.955109	0.367799	0.236577	0.0241506	0.908671	0.0153169	0.988462	-0.0634054	0.997857
ENSMUSG00000007836	Hnrnpa0	-0.116977	0.661945	-0.0441827	0.898389	-0.0662346	0.712576	0.0500891	0.941796	-0.124439	0.997857
ENSMUSG00000007837	Prrg2	0.305584	0.249662	0.237851	0.471301	-0.579176	0.00140453	0.363371	0.317098	-0.096551	0.997857
ENSMUSG00000007850	Hnrnph1	-0.278372	0.251568	-0.351114	0.231728	0.777667	2.66398e-06	-0.122332	0.822702	0.137959	0.997857
ENSMUSG00000007867	Ift43	0.419963	0.390948	-0.0759304	0.916555	-1.94706	1.84964e-09	0.15397	0.898358	0.257112	0.997857
ENSMUSG00000007872	Id3	0.0726386	0.931027	0.481133	0.522607	-1.58605	0.000104209	0.0178697	0.994853	0.334048	0.997857
ENSMUSG00000007877	Tcap	0.0137813	0.99509	1.53202	0.426277	-3.57646	0.000723915	-0.0817509	0.989421	0.120003	0.997857
ENSMUSG00000007880	Arid1a	-0.767227	0.0346999	-0.0570618	0.925297	1.66474	1.83195e-10	-0.21854	0.786433	-0.160881	0.997857
ENSMUSG00000007888	Crlf1	0.574311	0.610247	-1.10094	0.368892	-3.02797	1.30801e-05	-0.634605	0.745311	-0.582461	0.997857
ENSMUSG00000007891	Ctsd	0.115685	0.815224	0.0923892	0.873094	-0.601934	0.0283712	-0.133124	0.894209	-0.0880018	0.997857
ENSMUSG00000007892	Rplp1	0.438852	0.210663	0.296265	0.506932	-1.04202	1.7755e-05	0.0477974	0.967526	0.123889	0.997857
ENSMUSG00000007908	Hmgcll1	-0.0618235	0.95277	0.538412	0.545407	-0.379506	0.474046	0.192838	0.923444	-0.0449245	0.997857
ENSMUSG00000007946	Phox2a	0.63676	NA	-1.33463	NA	-0.77028	0.634857	-0.611018	0.899221	0.204721	NA
ENSMUSG00000007950	Abhd8	0.194223	0.608697	0.203427	0.639943	-0.924437	5.18642e-05	0.294995	0.606839	0.00369002	0.997857
ENSMUSG00000007987	Ift22	0.679126	0.100733	0.183545	0.75617	-1.10655	0.000178953	0.233344	0.805253	-0.175622	0.997857
ENSMUSG00000007989	Fzd3	0.448261	0.53332	-0.0519238	0.959637	-1.48927	0.00174545	0.648417	0.549376	-0.107786	0.997857
ENSMUSG00000008028	1700008O03Rik	-0.5971	NA	0.688024	NA	-0.08206	0.956507	-0.854113	0.872775	2.20937	NA
ENSMUSG00000008035	Mid1ip1	-0.471993	0.229281	0.0428635	0.946573	1.10636	4.13258e-05	-0.64804	0.181143	-0.0570286	0.997857
ENSMUSG00000008036	Ap2s1	0.498092	0.169011	0.299771	0.521952	-0.929258	0.000261733	0.02564	0.985953	-0.00895485	0.997857
ENSMUSG00000008090	Fgfrl1	0.0310249	0.970584	-1.08175	0.10279	-0.176943	0.691274	1.78384	0.000495155	-0.64262	0.997857
ENSMUSG00000008129	Brme1	-0.155857	0.889258	0.918851	0.360019	-0.607637	0.293371	-0.0913668	0.97207	0.150868	NA
ENSMUSG00000008136	Fhl2	0.185269	0.696597	-0.019288	0.976269	-0.891678	0.00132667	0.578085	0.278217	-0.165746	0.997857
ENSMUSG00000008140	Emc10	0.529722	0.175337	-0.103502	0.860606	-0.749231	0.007105	0.227741	0.787621	-0.211375	0.997857
ENSMUSG00000008153	Clstn3	-0.370252	0.705854	0.730974	0.475206	1.78117	0.000650312	-0.965391	0.404898	0.360022	0.997857
ENSMUSG00000008167	Fbxw9	0.515057	0.112913	-0.126217	0.788669	-1.09478	2.36816e-06	0.720373	0.0561839	-0.116111	0.997857
ENSMUSG00000008193	Spib	-0.455462	0.840297	1.5408	0.481453	2.76422	0.0237409	-0.216999	0.968785	-0.199341	0.997857
ENSMUSG00000008200	Fnbp4	-0.359788	0.204743	-0.125166	0.754157	1.25319	1.48418e-10	-0.00746609	0.99615	-0.0698676	0.997857
ENSMUSG00000008206	Cers4	-0.246879	0.685639	0.692358	0.272671	-0.706385	0.0527672	0.45281	0.613826	0.195685	0.997857
ENSMUSG00000008226	Scrn3	-0.234574	0.418275	0.00516293	0.991204	1.30381	1.11363e-12	-0.252041	0.58133	0.271322	0.997857
ENSMUSG00000008301	Phax	0.529938	0.0540861	-0.0713518	0.867294	-0.877635	1.02216e-05	0.057383	0.948243	0.167839	0.997857
ENSMUSG00000008305	Tle1	0.376064	0.271832	-0.561383	0.168076	-0.632801	0.00855416	0.287176	0.633132	0.0937117	0.997857
ENSMUSG00000008307	1700109H08Rik	-0.732099	0.365828	0.162254	0.89197	0.651661	0.242693	-0.032542	0.992015	0.598597	NA
ENSMUSG00000008318	Relt	-1.17643	0.00997355	0.621533	0.305358	2.2207	1.83322e-11	-0.376291	0.666413	-0.114646	0.997857
ENSMUSG00000008333	Snrpb2	-0.0741518	0.813149	0.0210559	0.957389	-0.102472	0.588186	-0.118413	0.833195	0.198924	0.997857
ENSMUSG00000008348	Ubc	0.625208	0.110963	-0.00848324	0.989826	-0.97916	0.000473192	0.422483	0.508244	-0.255913	0.997857
ENSMUSG00000008373	Prpf31	0.270627	0.255145	0.0908955	0.784056	-0.141617	0.425567	-0.275977	0.433216	-0.0517354	0.997857
ENSMUSG00000008384	Sertad1	0.78194	0.0374901	0.200009	0.707869	-1.11387	4.07749e-05	-0.0111767	0.995854	-0.0455839	0.997857
ENSMUSG00000008393	Carhsp1	0.157	0.653045	0.370141	0.316115	0.96224	2.50588e-06	-0.274177	0.591955	0.374499	0.997857
ENSMUSG00000008398	Elk3	0.000630508	0.998887	-0.151775	0.620309	-0.747359	4.37907e-06	0.0637603	0.926511	-0.102283	0.997857
ENSMUSG00000008429	Herpud2	-0.440817	0.132516	-0.201088	0.607395	0.520745	0.0139143	7.8324e-05	0.999841	-0.00834439	0.997857
ENSMUSG00000008435	Rdh13	0.469604	0.0419935	-0.210664	0.488288	-0.327302	0.057848	0.312628	0.36434	-0.169524	0.997857
ENSMUSG00000008450	Nutf2	0.294531	0.32431	0.260211	0.475301	-0.734496	0.000231485	-0.257996	0.605368	0.0425826	0.997857
ENSMUSG00000008475	Arpc5	-0.135016	0.72729	0.0558506	0.90891	0.606725	0.0065071	-0.312373	0.549268	0.10501	0.997857
ENSMUSG00000008482	Rnf151	1.08513	NA	-1.09248	NA	-0.523843	0.786627	0.600406	NA	-1.17546	NA
ENSMUSG00000008496	Pou2f2	-0.936386	0.0369541	1.02749	0.0575428	1.60132	2.4557e-07	-0.442766	0.55427	-0.0257984	0.997857
ENSMUSG00000008540	Mgst1	-1.60383	0.0348828	0.617708	0.544881	2.03518	0.000216162	-0.559709	0.712463	0.225674	0.997857
ENSMUSG00000008575	Nfib	-0.131215	0.850697	0.43219	0.524202	-1.56315	2.17285e-05	0.290663	0.805179	-0.190338	0.997857
ENSMUSG00000008601	Rab25	0.512248	0.770113	1.52628	0.323879	-0.401523	0.650053	-0.483326	0.884741	-0.393073	NA
ENSMUSG00000008604	Ubqln4	0.00858463	0.984297	-0.173758	0.675446	0.0583333	0.815266	-0.153158	0.830349	-0.0491552	0.997857
ENSMUSG00000008658	Rbfox1	-1.09396	0.465045	0.73646	0.693936	-2.77725	0.00456388	0.316751	0.940945	-0.503829	0.997857
ENSMUSG00000008668	Rps18	0.269295	0.268434	0.18178	0.553679	-0.384991	0.0236865	-0.0326754	0.967526	0.0877793	0.997857
ENSMUSG00000008682	Rpl10	0.489477	0.089085	0.132253	0.750354	-0.860507	2.88422e-05	0.0464281	0.962778	0.0432245	0.997857
ENSMUSG00000008683	Rps15a	0.457421	0.201771	0.363004	0.426783	-0.84863	0.000720599	-0.00684625	0.997421	0.147159	0.997857
ENSMUSG00000008690	Ncaph2	0.262629	0.287614	0.245569	0.420121	0.220691	0.214171	-0.0898378	0.886189	-0.00216561	0.998331
ENSMUSG00000008730	Hipk1	-0.137118	0.76842	-0.226536	0.648429	1.64066	1.64014e-10	-0.307849	0.647205	0.166942	0.997857
ENSMUSG00000008734	Gprc5b	-0.174616	0.78988	-0.310734	0.652942	-1.16318	0.00147406	0.0996204	0.950801	-0.397134	0.997857
ENSMUSG00000008763	Man1a2	0.0108319	0.971434	-0.0990249	0.723405	-0.24715	0.0931451	0.200453	0.543639	-0.0647884	0.997857
ENSMUSG00000008822	Acyp1	0.0127959	0.980936	0.453206	0.309389	-0.112408	0.687345	0.0399855	0.973551	0.535766	0.862856
ENSMUSG00000008843	Cldn13	-1.62256	0.469999	2.37519	0.360893	1.77015	0.250398	-1.18153	0.792152	1.87313	0.997857
ENSMUSG00000008845	Cd163	-1.22902	0.0799679	0.525157	0.578328	0.937258	0.0659437	-1.10076	0.212879	-0.0930576	0.997857
ENSMUSG00000008855	Hdac5	0.662711	0.00447171	0.113249	0.749148	-0.705128	5.77888e-05	0.377985	0.263489	-0.195095	0.997857
ENSMUSG00000008859	Rala	0.195045	0.458035	-0.190023	0.541072	-0.647498	0.000139238	-0.141821	0.782035	0.0117391	0.997857
ENSMUSG00000008874	Clec3a	1.94895	0.416347	-3.30577	0.230126	-4.26198	0.00939657	4.29101	0.122979	1.49214	0.997857
ENSMUSG00000008892	Vdac3	0.145967	0.661049	0.47874	0.159287	-0.737868	0.000159522	-0.145711	0.821924	0.145803	0.997857
ENSMUSG00000008958	Vps72	-0.103129	0.766751	-0.128331	0.741525	0.143657	0.502322	-0.0388305	0.967008	-0.112631	0.997857
ENSMUSG00000008976	Gabpa	-0.248067	0.62121	-0.583577	0.28176	1.16362	0.00010907	-0.134462	0.907359	0.0140498	0.997857
ENSMUSG00000008999	Bmp7	1.34928	0.0114768	0.641204	0.358823	-1.60774	3.52245e-05	-0.457379	0.666413	0.438362	0.997857
ENSMUSG00000009013	Dynll1	0.251858	0.144224	-0.204731	0.350129	-0.369284	0.00266561	-0.0895264	0.822702	0.11205	0.997857
ENSMUSG00000009030	Pdcl	-0.210632	0.702329	-0.569989	0.321314	0.90277	0.00512536	0.00586464	0.998652	-0.175998	0.997857
ENSMUSG00000009035	Tmem184b	-0.165905	0.662096	-0.376674	0.350426	-0.397989	0.0885974	0.183403	0.791407	-0.223898	0.997857
ENSMUSG00000009073	Nf2	-0.00238009	0.992824	-0.158198	0.51945	0.0124538	0.938243	0.0249006	0.96848	-0.100209	0.997857
ENSMUSG00000009076	Zmat5	0.419923	0.260243	0.410602	0.369957	-1.0817	2.06697e-05	0.0375313	0.975051	0.0716729	0.997857
ENSMUSG00000009079	Ewsr1	-0.0745349	0.732621	-0.136042	0.551793	0.511063	3.39469e-05	-0.0868145	0.833195	0.0414309	0.997857
ENSMUSG00000009090	Ap1b1	-0.109811	0.753557	0.202434	0.576722	0.722401	0.000213536	0.0162935	0.988926	-0.235626	0.997857
ENSMUSG00000009092	Derl3	0.2109	0.817062	0.643524	0.460433	0.863499	0.0637887	-0.233099	0.895963	-0.12602	0.997857
ENSMUSG00000009097	Tbx1	-1.04257	0.428556	0.899003	0.569361	-2.63427	0.00312285	0.830343	0.72941	-0.3758	0.997857
ENSMUSG00000009108	Gnat2	-0.497357	0.564202	0.68459	0.477911	-1.03708	0.0579419	0.153639	0.947603	0.480711	NA
ENSMUSG00000009112	Bcl2l13	-0.248124	0.506645	-0.0661847	0.898115	1.25765	5.93385e-08	-0.132797	0.876871	-0.0547888	0.997857
ENSMUSG00000009145	Dqx1	-0.472435	0.316836	0.294988	0.624206	1.18999	0.000101873	0.0609861	0.967008	-0.384319	0.997857
ENSMUSG00000009185	Ccl8	-1.83135	0.0028918	0.915016	0.269937	-0.912309	0.0569059	1.42096	0.0538722	-1.36145	0.262598
ENSMUSG00000009207	Lnpk	-0.535289	0.144263	-0.155751	0.771733	1.24565	9.63559e-07	-0.418118	0.450413	0.130828	0.997857
ENSMUSG00000009210	Prr29	-0.593003	0.572141	0.784173	0.504616	-3.71419	8.53231e-06	0.972704	0.49373	-0.353384	NA
ENSMUSG00000009214	Mymk	-1.39632	0.332992	-1.6453	0.355946	-3.16484	0.00783865	3.00107	0.051129	-2.95309	0.216788
ENSMUSG00000009246	Trpm5	-0.357792	0.854852	-1.41656	0.477817	0.380106	0.766772	6.23334	0.00832756	0.481528	NA
ENSMUSG00000009248	Ascl2	0.766525	0.571904	-0.336654	0.84478	0.145303	0.879261	-0.811839	0.751255	0.63271	NA
ENSMUSG00000009281	Rarres2	-0.576399	0.51869	1.00299	0.316362	-0.0740887	0.911618	0.150318	0.953174	0.673936	0.997857
ENSMUSG00000009291	Pttg1ip	-0.0193825	0.928348	0.0152037	0.950388	-0.00668688	0.958632	0.13136	0.623498	0.0792071	0.997857
ENSMUSG00000009292	Trpm2	-1.30745	0.0585154	0.348644	0.726399	2.43742	8.22409e-07	-0.31684	0.854537	0.251665	0.997857
ENSMUSG00000009293	Ube2g2	0.280501	0.298428	-0.0634645	0.871784	-0.330206	0.0819071	-0.106608	0.871067	-0.151934	0.997857
ENSMUSG00000009350	Mpo	-1.34823	0.321079	1.42264	0.388132	2.32855	0.0121557	-1.07162	0.65321	0.226099	0.997857
ENSMUSG00000009376	Met	0.0185347	0.979181	-0.265803	0.669734	0.38577	0.266206	-0.0416878	0.978551	-0.24393	0.997857
ENSMUSG00000009378	Slc16a12	-0.884588	0.38363	-0.998339	0.47826	1.85049	0.0125021	0.86228	0.556324	-0.438769	NA
ENSMUSG00000009394	Syn2	-0.404236	0.67281	0.996753	0.308429	-0.958759	0.0861145	1.07291	0.31659	-0.540343	NA
ENSMUSG00000009406	Elk1	-0.196215	0.62769	-0.388755	0.376645	0.346672	0.178273	0.186811	0.807251	-0.23491	0.997857
ENSMUSG00000009418	Nav1	-0.0301293	0.944765	-0.0498889	0.913748	-0.47336	0.0248242	0.0653078	0.941796	-0.213672	0.997857
ENSMUSG00000009470	Tnpo1	-0.356313	0.187923	-0.291102	0.400652	0.744723	7.99984e-05	-0.253893	0.579669	-0.0263535	0.997857
ENSMUSG00000009471	Myod1	-2.2608	0.0156345	-0.179972	0.90891	-2.82251	0.000835224	0.260952	0.924515	-1.81327	0.375604
ENSMUSG00000009487	Otog	0.811507	0.513708	0.122316	0.946227	-1.24562	0.128211	3.28437	0.00267502	-2.0762	0.393012
ENSMUSG00000009535	Rnmt	0.0738117	0.741244	-0.00914583	0.975339	0.043223	0.763536	0.0318269	0.954317	0.0602811	0.997857
ENSMUSG00000009545	Kcnq1	0.684283	0.284242	-0.419502	0.602149	-1.94889	1.90167e-05	0.0937213	0.965639	0.385368	0.997857
ENSMUSG00000009549	Srp14	0.142033	0.5401	0.12543	0.649123	-0.474325	0.00102487	-0.0340346	0.959694	0.0579532	0.997857
ENSMUSG00000009555	Cdk9	-0.155327	0.550354	0.217573	0.46095	0.499892	0.00195845	0.0634941	0.925308	-0.107538	0.997857
ENSMUSG00000009563	Tor2a	0.595004	0.0423044	0.121156	0.777901	-0.892267	2.34013e-05	0.244234	0.660803	-0.0545206	0.997857
ENSMUSG00000009566	Fpgs	-0.00635471	0.990737	0.0947474	0.863895	-0.357135	0.190755	0.112737	0.910752	-0.068391	0.997857
ENSMUSG00000009569	Mrtfb	-0.0358526	0.942652	-0.334991	0.437893	-0.0863267	0.750888	0.207648	0.763157	-0.39401	0.997857
ENSMUSG00000009575	Cbx5	-0.279619	0.281334	0.136089	0.692032	1.26619	3.82829e-13	-0.27611	0.481863	-0.0592298	0.997857
ENSMUSG00000009585	Apobec3	-0.798307	0.0745271	0.589446	0.306008	1.78632	1.84294e-08	-0.107192	0.939559	-0.171684	0.997857
ENSMUSG00000009614	Sardh	0.669551	0.146719	-0.0344336	0.963999	-2.01592	5.79018e-10	0.0408343	0.979883	-0.135208	0.997857
ENSMUSG00000009621	Vav2	-0.188349	0.657144	-0.0166477	0.977242	-0.150913	0.592403	0.246322	0.729817	0.0634943	0.997857
ENSMUSG00000009628	Tex15	-1.68051	0.0514753	-0.0546284	0.972103	3.5991	1.9847e-09	-0.270513	0.895781	-0.579409	0.997857
ENSMUSG00000009630	Ppp2cb	0.172507	0.578857	-0.0153148	0.972103	0.231754	0.25459	-0.226727	0.646732	0.13553	0.997857
ENSMUSG00000009633	G0s2	-0.551328	0.241235	0.432716	0.467253	1.08476	0.000723787	-0.211256	0.847372	0.120041	0.997857
ENSMUSG00000009640	Dmap1	0.444574	0.122065	0.307877	0.403625	-0.617427	0.00247197	0.120671	0.869102	-0.06443	0.997857
ENSMUSG00000009647	Mcu	-0.0110392	0.983328	-0.590283	0.180685	1.05877	2.23919e-05	0.0747139	0.944819	-0.335512	0.997857
ENSMUSG00000009654	Oit3	0.358492	0.627214	-0.33165	0.7003	-0.493082	0.306181	0.892014	0.318258	-0.0907847	0.997857
ENSMUSG00000009681	Bcr	-0.0165287	0.979539	-0.485358	0.360893	0.952138	0.00121904	-0.00221312	0.999406	-0.189575	0.997857
ENSMUSG00000009687	Fxyd5	0.767956	0.0195791	0.0857654	0.868579	-1.07165	8.13067e-06	-0.22489	0.747644	0.246987	0.997857
ENSMUSG00000009731	Kcnd1	0.502056	0.196848	-0.0642582	0.915948	-0.44333	0.117457	0.281277	0.701537	-0.601427	0.78869
ENSMUSG00000009733	Tfcp2	0.21612	0.65734	-0.078987	0.900503	-0.304643	0.329601	0.589119	0.301205	0.0327122	0.997857
ENSMUSG00000009739	Pou6f1	0.336635	0.522252	0.20001	0.764873	-0.630588	0.064915	0.750198	0.222705	0.110199	0.997857
ENSMUSG00000009741	Ubp1	-0.359066	0.29691	-0.0980847	0.842907	1.47871	1.46602e-10	-0.0335111	0.975223	0.0205844	0.997857
ENSMUSG00000009772	Nuak2	-0.730814	0.0426666	-0.0641484	0.913792	1.63279	1.75141e-10	-0.144784	0.875051	-0.497826	0.941712
ENSMUSG00000009828	Cilk1	0.201849	0.678041	-0.333857	0.522998	-1.04149	0.000279326	0.26801	0.742933	0.0198928	0.997857
ENSMUSG00000009863	Sdhb	0.224165	0.540836	0.553529	0.161433	-1.14954	3.69097e-07	0.0195229	0.988677	0.139907	0.997857
ENSMUSG00000009876	Cox4i2	1.69147	0.0105046	-0.687511	0.440317	-2.91335	3.62525e-09	0.855183	0.416575	-0.0856058	0.997857
ENSMUSG00000009894	Snap47	0.334371	0.456096	0.0479218	0.943628	-1.59719	3.01364e-08	0.264457	0.751255	-0.236627	0.997857
ENSMUSG00000009905	Kdsr	0.0131009	0.974689	-0.103028	0.787081	-0.238154	0.233518	0.0594013	0.941796	0.14747	0.997857
ENSMUSG00000009907	Vps4b	-0.100511	0.79479	-0.120438	0.7812	0.456911	0.0356172	-0.10326	0.895891	0.00893353	0.997857
ENSMUSG00000009927	Rps25	0.447259	0.125738	0.20734	0.59024	-0.637419	0.00226454	-0.162067	0.808192	0.198437	0.997857
ENSMUSG00000009941	Nxf2	0.70359	0.626615	-0.528262	0.759323	0.506632	0.593342	-0.710432	0.797431	0.359587	NA
ENSMUSG00000009995	Taz	0.180213	0.410591	0.397955	0.0996228	-0.27061	0.0656644	0.167282	0.655075	0.031585	0.997857
ENSMUSG00000010021	Kif19a	-0.286927	0.709629	0.278009	0.755786	0.278415	0.557464	-0.0225676	0.993415	0.0568805	0.997857
ENSMUSG00000010025	Aldh3a2	-0.364964	0.302798	0.0746441	0.885757	1.05876	7.65197e-06	-0.125779	0.887067	-0.196548	0.997857
ENSMUSG00000010044	Zmynd10	0.213177	0.892104	-0.39254	0.815469	-0.305576	0.746394	2.37697	0.161689	0.133993	NA
ENSMUSG00000010045	Tmem115	0.630316	0.0295716	-0.0859545	0.846658	-0.926495	1.0408e-05	0.229284	0.686336	-0.0262763	0.997857
ENSMUSG00000010047	Hyal2	0.313153	0.470499	-0.120678	0.838117	-1.03088	0.000221628	0.384413	0.567749	0.0376439	0.997857
ENSMUSG00000010048	Ifrd2	-0.366766	0.492682	0.361158	0.563118	1.63344	1.05991e-06	-0.54387	0.467137	0.246072	0.997857
ENSMUSG00000010051	Hyal1	0.640306	0.238738	-0.179949	0.814316	0.258077	0.524994	0.438694	0.653544	-0.327416	0.997857
ENSMUSG00000010054	Tusc2	0.157545	0.653178	0.323422	0.385125	0.140792	0.535915	0.0748191	0.933321	-0.0656233	0.997857
ENSMUSG00000010057	Nprl2	0.103168	0.747851	0.538568	0.0676959	-0.703628	6.77423e-05	0.27277	0.507148	0.0143194	0.997857
ENSMUSG00000010064	Slc38a3	1.46904	0.232775	-1.13999	0.463497	-2.81228	0.001068	1.21655	0.547334	0.645657	0.997857
ENSMUSG00000010066	Cacna2d2	-1.69743	0.115228	-1.02669	0.553679	1.9493	0.0309815	0.00616433	0.999406	1.51357	NA
ENSMUSG00000010067	Rassf1	0.363822	0.168161	-0.0203001	0.962076	-0.660724	0.000377056	-0.0905334	0.895963	0.00408158	0.997857
ENSMUSG00000010080	Epn3	0.260037	0.881202	-0.456927	NA	-2.8674	0.0247246	0.125661	0.978294	0.62255	NA
ENSMUSG00000010086	Rnf112	-1.73842	0.250536	2.28352	0.207242	-5.67447	0.000270639	0.692042	0.840354	0.852007	NA
ENSMUSG00000010095	Slc3a2	-0.0681625	0.821017	-0.189385	0.528401	0.621505	0.000129405	-0.0219487	0.977303	-0.24508	0.997857
ENSMUSG00000010097	Nxf1	0.0214221	0.937218	0.0733613	0.7812	0.259881	0.0518822	0.061956	0.898358	0.141644	0.997857
ENSMUSG00000010110	Stx5a	0.57476	0.0709461	0.058596	0.90803	-0.946182	3.55294e-05	0.278192	0.637743	0.0199041	0.997857
ENSMUSG00000010122	Slc47a1	0.526513	0.411501	-0.987673	0.185561	-1.28656	0.00590539	-0.404926	0.737154	0.224757	0.997857
ENSMUSG00000010142	Tnfrsf13b	-1.27608	0.0488692	1.00181	0.225263	2.02834	9.41625e-06	-0.463417	0.717281	-0.272108	0.997857
ENSMUSG00000010154	Spire2	-1.13053	0.266241	0.514724	0.713807	1.50888	0.0208016	0.568398	0.763157	-0.120492	NA
ENSMUSG00000010175	Prox1	-1.84343	0.248617	0.581261	0.803271	-1.62215	0.195026	0.51757	0.891816	-0.580482	NA
ENSMUSG00000010205	Raver1	0.123096	0.838581	-0.393999	0.504198	0.639166	0.0542408	-0.240962	0.818678	-0.231556	0.997857
ENSMUSG00000010277	2610507B11Rik	-0.127119	0.627811	0.00574507	0.987998	0.399331	0.0121259	-0.000260237	0.999767	-0.246318	0.997857
ENSMUSG00000010290	AI597479	-0.194385	0.554743	-0.053801	0.904226	0.218973	0.317172	0.0595586	0.944819	-0.139732	0.997857
ENSMUSG00000010307	Tmem86a	0.0163707	0.976696	0.247716	0.600764	-0.813078	0.00150564	0.428858	0.440186	-0.165465	0.997857
ENSMUSG00000010311	Optc	-0.094813	0.960328	-2.56639	NA	-0.185377	0.909119	0.756917	0.794377	0.137649	NA
ENSMUSG00000010342	Tex14	-1.34094	0.255036	1.41181	0.328874	0.349133	0.655743	-0.103948	0.976578	0.683918	NA
ENSMUSG00000010358	Ifi35	0.0716656	0.855947	0.451277	0.215431	-0.0568354	0.811305	0.26988	0.60138	-0.0727351	0.997857
ENSMUSG00000010362	Rdm1	-0.00910232	0.985515	0.704678	0.0906268	-0.351469	0.174566	0.165852	0.844185	0.307897	0.997857
ENSMUSG00000010376	Nedd8	0.402616	0.143301	0.339528	0.330835	-0.929048	1.40879e-06	-0.12716	0.848036	0.154527	0.997857
ENSMUSG00000010392	Gosr1	-0.272833	0.450503	-0.289015	0.501465	0.717946	0.00219282	-0.0909074	0.926511	-0.0803553	0.997857
ENSMUSG00000010406	Mrpl52	0.761898	0.0640755	0.392105	0.471301	-1.80955	8.98994e-10	-0.094936	0.941796	0.0713334	0.997857
ENSMUSG00000010453	Kansl3	0.435679	0.0291389	-0.209072	0.430265	-0.0272111	0.874107	0.180223	0.624501	-0.132945	0.997857
ENSMUSG00000010461	Eya4	-0.162375	0.885909	-0.0683827	0.959797	-0.745161	0.236938	0.414314	0.830349	-0.396802	0.997857
ENSMUSG00000010476	Ebf3	-0.440736	0.570062	0.766219	0.37276	0.302467	0.569303	0.52295	0.680006	-0.239874	0.997857
ENSMUSG00000010492	Uckl1os	0.318504	0.861009	0.713659	0.701351	-3.05472	0.00173409	0.514968	0.885555	-0.235572	0.997857
ENSMUSG00000010517	Faf1	0.382333	0.274092	0.226752	0.609228	-0.280192	0.271436	-0.355695	0.515014	-0.023556	0.997857
ENSMUSG00000010529	Gm266	0.652788	0.314026	0.482932	0.544881	-2.31527	1.35707e-07	-0.019776	0.994853	0.181988	0.997857
ENSMUSG00000010538	Tsacc	0.68601	0.205348	-0.151214	0.845211	-1.07268	0.00643337	0.000606272	0.999767	0.641042	NA
ENSMUSG00000010554	Mettl16	0.29058	0.15342	0.0824065	0.775519	-0.223267	0.132397	-0.263136	0.371374	0.0100995	0.997857
ENSMUSG00000010601	Apol7a	0.688371	0.770747	-0.344204	0.904076	-3.41526	0.0348196	1.1447	0.775042	-0.467145	NA
ENSMUSG00000010607	Pigyl	0.410963	0.3053	0.540892	0.25687	-1.01868	0.000154297	0.264971	0.733436	0.193369	0.997857
ENSMUSG00000010608	Rbm25	-0.350787	0.225446	-0.226541	0.541054	1.05162	1.20777e-07	-0.212475	0.697085	0.0794519	0.997857
ENSMUSG00000010609	Psen2	-0.291828	0.267486	0.417953	0.184444	0.27448	0.14125	0.267115	0.51631	0.110794	0.997857
ENSMUSG00000010651	Acaa1b	0.359315	0.828204	0.916011	0.566878	-0.645065	0.493625	0.579601	0.854828	0.107628	NA
ENSMUSG00000010660	Plcd1	0.574204	0.402365	-0.464124	0.576775	-2.18323	1.02742e-06	0.311918	0.83698	0.402705	0.997857
ENSMUSG00000010663	Fads1	-0.0682162	0.857281	-0.271475	0.459156	-0.0901284	0.692313	-0.0238612	0.981211	-0.17703	0.997857
ENSMUSG00000010721	Lmbr1	-0.345045	0.405725	-0.118884	0.838632	-0.43887	0.130406	0.582924	0.259303	-0.059759	0.997857
ENSMUSG00000010751	Tnfrsf22	0.0628513	0.925729	-0.815672	0.166265	-0.649562	0.0733045	0.0765851	0.960547	-0.232103	0.997857
ENSMUSG00000010755	Cars	0.650384	0.03388	-0.15004	0.735302	-0.215526	0.373474	-0.208089	0.746411	0.162725	0.997857
ENSMUSG00000010797	Wnt2	-0.358181	0.898393	-0.333373	NA	-3.12815	0.0898476	-2.17406	0.536917	2.14073	NA
ENSMUSG00000010830	Kdelr3	0.312308	0.705988	-0.317236	0.739492	-2.50829	1.25356e-07	0.0568899	0.981211	0.068802	0.997857
ENSMUSG00000010911	Apip	0.0417653	0.917977	0.383197	0.291159	-0.257893	0.22835	-0.0570669	0.949844	0.236238	0.997857
ENSMUSG00000010914	Pdhx	-0.0181538	0.963759	0.223641	0.512369	-0.291795	0.133864	-0.075517	0.920898	0.0781693	0.997857
ENSMUSG00000010936	Vac14	0.348964	0.0722584	0.1051	0.697698	0.0625805	0.689153	-0.169286	0.633295	-0.150199	0.997857
ENSMUSG00000011008	Mcoln2	0.575885	0.302842	-0.568206	0.408946	0.376999	0.358656	0.173325	0.902659	-0.418252	0.997857
ENSMUSG00000011096	Akt1s1	0.373839	0.288585	-0.122808	0.803585	-0.965253	5.37669e-05	0.113871	0.898358	-0.204463	0.997857
ENSMUSG00000011114	Tbrg1	0.585129	0.0689267	-0.082733	0.868055	-1.73867	5.52526e-14	-0.0218023	0.986857	0.159687	0.997857
ENSMUSG00000011118	Panx3	0.476427	0.658285	-1.1581	0.309267	-4.03045	2.15964e-10	0.945642	0.518512	0.521182	0.997857
ENSMUSG00000011148	Adssl1	-0.253423	0.730802	0.925128	0.209719	-0.602361	0.173031	-0.430414	0.708825	-0.124817	0.997857
ENSMUSG00000011154	Cfap161	1.43859	0.0284911	0.5344	0.522745	0.0343293	0.949676	0.334402	0.889009	1.97973	0.101878
ENSMUSG00000011158	Brf1	0.228066	0.322252	0.0587818	0.858877	0.245615	0.127614	0.0738318	0.898358	0.210615	0.997857
ENSMUSG00000011171	Vipr2	0.239841	0.766108	-0.384816	0.655721	-2.09853	9.57416e-06	2.40755	0.00017117	0.482766	0.997857
ENSMUSG00000011179	Odc1	0.153484	0.704151	0.0917037	0.853607	1.0714	3.49183e-06	-0.545029	0.198898	0.256149	0.997857
ENSMUSG00000011254	Thg1l	0.294621	0.314358	-0.0429637	0.923711	-0.408961	0.0435339	-0.0955486	0.895963	0.0766974	0.997857
ENSMUSG00000011256	Adam19	-0.428327	0.0878311	-0.263939	0.425274	0.626194	0.00052721	0.261075	0.529162	-0.177674	0.997857
ENSMUSG00000011257	Pabpc4	0.0343714	0.937361	-0.0959519	0.827201	0.822545	7.46099e-05	-0.18944	0.755278	-0.0946893	0.997857
ENSMUSG00000011263	Exoc3l2	0.46848	0.144768	-0.0611296	0.901793	-0.512065	0.0273171	-0.0779341	0.937823	0.194221	0.997857
ENSMUSG00000011267	Zfp296	0.0877566	0.903569	0.402966	0.546599	0.968399	0.00545398	0.057319	0.972779	-0.1604	0.997857
ENSMUSG00000011305	Plin5	-0.199482	0.901544	0.860794	0.562968	-0.221286	0.810462	-0.383862	0.898358	0.130361	0.997857
ENSMUSG00000011306	Sugp1	0.436649	0.0886599	0.116387	0.75198	-0.332181	0.0803295	0.0360775	0.967526	-0.0987142	0.997857
ENSMUSG00000011382	Dhdh	-0.355976	0.499839	-0.128808	0.858238	0.660747	0.0535206	-0.316834	0.733224	-0.0964094	0.997857
ENSMUSG00000011427	Zfp790	0.0479901	0.889654	-0.155509	0.648646	-0.0315015	0.881295	0.246262	0.551645	-0.172474	0.997857
ENSMUSG00000011589	Fsd1	0.256039	0.90083	0.214898	0.926734	-2.33876	0.0459148	0.61998	0.859257	-0.842502	NA
ENSMUSG00000011658	Fuz	0.0342967	0.93574	0.0607271	0.8911	-0.297818	0.165315	0.354054	0.415291	-0.00702511	0.997857
ENSMUSG00000011751	Sptbn4	-1.28236	0.293513	1.21342	0.421868	1.25959	0.106835	0.224057	0.947566	0.208442	NA
ENSMUSG00000011752	Pgam1	0.0444329	0.955063	-0.782246	0.235499	1.10274	0.00346375	-0.567736	0.502555	-0.285043	0.997857
ENSMUSG00000011831	Evi5	-0.265832	0.520026	-0.173169	0.739459	1.44687	1.58302e-08	-0.0909695	0.935451	0.119649	0.997857
ENSMUSG00000011832	Evi5l	0.259485	0.490563	-0.204256	0.655092	-0.499397	0.0429579	0.450929	0.358245	-0.173608	0.997857
ENSMUSG00000011837	Snapc2	0.675782	0.00959935	-0.226353	0.521814	-0.373999	0.0605796	0.0155167	0.989192	-0.22693	0.997857
ENSMUSG00000011877	Git1	0.291928	0.495823	-0.336346	0.499696	-0.778103	0.00464513	0.182526	0.842699	-0.177176	0.997857
ENSMUSG00000011884	Gltp	-0.615371	0.20766	-0.23392	0.730683	1.43831	2.13424e-05	-0.0119094	0.996396	-0.215212	0.997857
ENSMUSG00000011958	Bnip2	0.233737	0.178472	0.0143475	0.959296	-0.350767	0.00431732	-0.0585999	0.897462	0.0930292	0.997857
ENSMUSG00000011960	Ccnt1	-0.398072	0.205203	-0.257241	0.526024	1.19648	3.19776e-08	-0.0847506	0.926861	0.0595149	0.997857
ENSMUSG00000012017	Scarf2	-0.0872461	0.918387	-0.060835	0.950522	-1.73167	4.88369e-05	0.82093	0.347546	-0.155635	0.997857
ENSMUSG00000012076	Brms1l	-0.225991	0.505019	-0.094352	0.836059	0.309661	0.168412	0.0200465	0.986477	-0.0139975	0.997857
ENSMUSG00000012114	Med15	-0.0900267	0.850415	-0.234764	0.622167	0.686069	0.00729294	-0.0300443	0.981211	-0.382996	0.997857
ENSMUSG00000012117	Dhdds	0.0495019	0.902504	0.0268734	0.954701	0.48706	0.0193921	-0.0955705	0.900211	-0.148379	0.997857
ENSMUSG00000012123	Crybg2	-0.223834	0.905785	1.31761	0.439425	0.574097	0.555148	-0.108784	0.981886	0.0149192	NA
ENSMUSG00000012126	Ubxn11	0.662861	0.0946935	0.078483	0.897841	-0.2119	0.489197	0.289057	0.720535	0.0445599	0.997857
ENSMUSG00000012296	Tjap1	0.0122517	0.984073	-0.483184	0.374454	-0.0886196	0.799636	0.355405	0.649165	-0.451605	0.997857
ENSMUSG00000012350	Ehf	1.00589	0.125309	-0.501618	0.548608	-1.31782	0.00861741	-0.70388	0.51212	0.145732	NA
ENSMUSG00000012405	Rpl15	0.24359	0.313257	-0.0710363	0.836728	-0.24275	0.156856	0.161104	0.726004	-0.0520408	0.997857
ENSMUSG00000012422	Tmem167	0.210679	0.53676	-0.0041585	0.993692	-0.825463	0.000102715	-0.0153796	0.990406	0.0332934	0.997857
ENSMUSG00000012428	Steap4	0.389015	0.464132	-0.373781	0.552453	0.0734715	0.854018	0.285753	0.784813	0.266995	0.997857
ENSMUSG00000012429	Mplkip	-0.105443	0.814474	0.270813	0.544441	0.131501	0.625671	-0.158442	0.847372	0.133813	0.997857
ENSMUSG00000012443	Kif11	-1.10903	0.0228671	0.41349	0.532004	2.57304	3.6427e-13	-0.991632	0.0983996	0.282362	0.997857
ENSMUSG00000012483	Rpa3	-0.499335	0.298329	0.103557	0.883389	1.15315	0.000333857	-0.474658	0.521502	0.289355	0.997857
ENSMUSG00000012519	Mlkl	-0.501726	0.221618	0.323007	0.539578	0.649124	0.0233669	-0.295292	0.697085	-0.176505	0.997857
ENSMUSG00000012535	Tnpo3	0.0272092	0.906518	-0.0204405	0.941213	0.353313	0.00287153	-0.209187	0.396777	-0.060916	0.997857
ENSMUSG00000012609	Ttll5	0.106454	0.796338	-0.382854	0.350642	0.225768	0.361218	-0.0913925	0.91997	-0.381085	0.997857
ENSMUSG00000012640	Zfp715	-0.407623	0.303691	-0.353637	0.475425	1.46401	3.23806e-08	-0.282034	0.694785	-0.180312	0.997857
ENSMUSG00000012705	Retn	-0.889581	0.60431	3.64947	0.0269451	0.605734	0.571193	-1.1023	0.691642	0.960536	0.997857
ENSMUSG00000012819	Cdh23	-0.475514	0.45952	0.133313	0.882764	0.877858	0.0326868	0.0804918	0.966097	-0.534405	0.997857
ENSMUSG00000012848	Rps5	0.353454	0.292865	0.31511	0.450707	-0.645176	0.00507346	0.032895	0.975223	0.0282017	0.997857
ENSMUSG00000012889	Podnl1	1.31969	0.00489402	-0.270187	0.694986	-1.91685	4.96652e-08	0.812036	0.214456	0.215391	0.997857
ENSMUSG00000013033	Adgrl1	0.280493	0.55112	-0.104747	0.867294	-0.823306	0.00532498	0.462258	0.478838	-0.0308419	0.997857
ENSMUSG00000013076	Amotl1	0.291782	0.636322	-0.0122745	0.988961	-1.80718	7.61366e-07	0.301474	0.792152	0.146204	0.997857
ENSMUSG00000013089	Etv5	0.772176	0.125172	-0.314945	0.643624	-0.910006	0.0126976	-0.146833	0.920269	-0.0292913	0.997857
ENSMUSG00000013150	Gfod2	0.292729	0.469237	-0.112887	0.836707	-0.863425	0.00104118	0.31324	0.639525	0.00446677	0.997857
ENSMUSG00000013155	Enkd1	0.0464603	0.930951	0.202177	0.689621	0.315736	0.25205	-0.138097	0.88661	-0.0327014	0.997857
ENSMUSG00000013160	Atp6v0d1	0.316413	0.132369	-0.0793083	0.79546	-0.117862	0.472643	0.0392162	0.95331	0.0682388	0.997857
ENSMUSG00000013236	Ptprs	0.4532	0.390943	-0.315837	0.631066	-0.973033	0.00563016	0.662822	0.35122	0.0866251	0.997857
ENSMUSG00000013275	Slc41a1	0.213797	0.647373	-0.486424	0.329964	-0.432671	0.139595	0.267775	0.734325	-0.269443	0.997857
ENSMUSG00000013353	4931406B18Rik	-4.16388	NA	4.2844	NA	0.46581	0.793282	-0.925924	NA	1.15139	NA
ENSMUSG00000013367	Iglon5	0.265716	0.869824	-0.227145	0.902227	-3.10522	0.00407779	0.154462	0.96834	-0.919477	NA
ENSMUSG00000013419	Zfp651	-0.0235911	0.979681	0.346033	0.669746	-1.87665	8.77415e-06	0.182133	0.914027	-0.195017	0.997857
ENSMUSG00000013465	Nelfb	0.226492	0.482629	-0.0640259	0.885558	0.248575	0.258067	0.103965	0.891816	-0.18248	0.997857
ENSMUSG00000013483	Card14	0.558359	0.521595	0.0693243	0.956114	-1.6892	0.00236424	-2.90349	2.58145e-05	0.597801	0.997857
ENSMUSG00000013495	Tmem175	0.0591063	0.84781	0.0901535	0.784699	-0.236235	0.165568	0.469705	0.075486	-0.288653	0.997857
ENSMUSG00000013523	Bcas1	-0.92634	0.417876	0.820815	0.551793	1.09791	0.121946	0.0139987	0.99864	-0.26005	NA
ENSMUSG00000013562	4833413E03Rik	-0.298609	NA	1.49074	NA	1.19407	0.350286	-0.141314	0.98441	-0.0102063	NA
ENSMUSG00000013584	Aldh1a2	-1.82155	0.00822553	0.521409	0.59042	0.229512	0.691054	-1.45416	0.0633489	-0.640211	0.997857
ENSMUSG00000013593	Ndufs2	0.127022	0.736807	0.404523	0.292222	-0.933559	1.17861e-05	0.083335	0.927099	0.0869439	0.997857
ENSMUSG00000013611	Snx31	-4.74656	0.0281338	3.89375	NA	2.51151	0.0135615	-3.74254	0.124762	3.09623	NA
ENSMUSG00000013622	Atraid	0.414922	0.202348	0.329859	0.425274	-1.31461	5.50421e-09	0.308486	0.579014	0.193086	0.997857
ENSMUSG00000013629	Cad	0.163112	0.758718	-0.306382	0.578328	-0.0290222	0.935504	-0.143099	0.897023	-0.263507	0.997857
ENSMUSG00000013646	Sh3bp5l	0.00355948	0.992064	-0.0882572	0.809308	0.588601	0.000781246	0.153247	0.769122	0.0362782	0.997857
ENSMUSG00000013662	Atad1	-0.319804	0.173975	-0.173301	0.57392	0.239623	0.171046	-0.190249	0.659087	0.190734	0.997857
ENSMUSG00000013663	Pten	-0.292509	0.439581	-0.121008	0.812396	0.873342	0.000356029	-0.0458512	0.968508	-0.155099	0.997857
ENSMUSG00000013698	Pea15a	0.106212	0.7835	-0.0992253	0.825486	-0.980479	4.20495e-06	0.239592	0.669033	-0.232676	0.997857
ENSMUSG00000013701	Timm23	-0.179461	0.581159	-0.0373569	0.935757	-0.347409	0.0958016	-0.267944	0.577728	0.0869302	0.997857
ENSMUSG00000013707	Tnfaip8l2	-1.01113	0.0416002	1.12246	0.0606997	0.859241	0.0180276	-0.113908	0.941796	-0.248531	0.997857
ENSMUSG00000013736	Trnt1	-0.103534	0.744185	-0.213746	0.519165	0.276932	0.14035	-0.274605	0.495293	0.242333	0.997857
ENSMUSG00000013787	Ehmt2	0.346346	0.171661	-0.124015	0.725693	-0.388096	0.0337801	0.295059	0.448713	-0.151225	0.997857
ENSMUSG00000013822	Elof1	0.757444	0.0108133	0.350351	0.375715	-0.667954	0.0025278	-0.115205	0.888543	0.0644096	0.997857
ENSMUSG00000013833	Med16	0.425064	0.138529	-0.303952	0.410357	0.0632901	0.786732	0.163077	0.798407	-0.272057	0.997857
ENSMUSG00000013846	St3gal1	0.588471	0.0977798	-0.804806	0.0575428	0.0172994	0.95529	0.149597	0.870401	0.211336	0.997857
ENSMUSG00000013858	Tmem259	0.284156	0.510709	0.232239	0.655661	-0.577515	0.0388519	0.348511	0.609825	-0.195389	0.997857
ENSMUSG00000013878	Rnf170	0.0317789	0.935565	0.147753	0.685099	-0.556144	0.00343672	0.129271	0.837995	0.0727362	0.997857
ENSMUSG00000013921	Clip3	0.333369	0.609383	-0.150627	0.858088	-2.29183	7.59647e-09	0.866264	0.245114	-0.17934	0.997857
ENSMUSG00000013936	Myl2	-0.208307	0.92298	2.54921	0.170108	-4.13163	0.000117879	-0.925503	0.772336	-0.28308	0.997857
ENSMUSG00000013973	Dedd	0.0707457	0.753516	-0.0328525	0.905383	-0.0733673	0.602876	-0.0256321	0.966262	-0.0575753	0.997857
ENSMUSG00000013974	Mcemp1	-1.65962	0.0804833	0.827272	0.508106	2.39523	0.000436337	-0.735094	0.688141	0.432778	0.997857
ENSMUSG00000013997	Nit1	-0.0706436	0.790664	0.1878	0.481453	0.248702	0.0953117	0.189393	0.593127	-0.179733	0.997857
ENSMUSG00000014030	Pax5	0.366375	0.852917	1.72657	0.358981	1.64558	0.130582	-0.207452	0.967027	0.124279	0.997857
ENSMUSG00000014039	Prdm15	-0.0169201	0.970917	-0.436728	0.261203	0.783467	0.000301404	0.179083	0.787505	-0.00439942	0.997857
ENSMUSG00000014074	Rnf168	-0.0571906	0.887725	-0.0713534	0.875063	0.700131	0.000714461	-0.470197	0.22167	0.25931	0.997857
ENSMUSG00000014075	Dynlt2b	-0.419917	0.347089	0.0805112	0.902327	0.123177	0.715308	0.0160503	0.993074	0.0394081	0.997857
ENSMUSG00000014077	Chp1	-0.294266	0.323281	-0.236083	0.521952	1.03537	1.68215e-07	-0.0669933	0.939357	0.105906	0.997857
ENSMUSG00000014158	Trpv4	0.977317	0.211026	-0.769936	0.438493	-2.27363	2.86333e-05	0.934929	0.4247	0.0674839	0.997857
ENSMUSG00000014164	Klhl3	-1.08494	0.258421	-0.0236243	0.988961	0.744141	0.292971	-0.116825	0.967008	-0.162772	NA
ENSMUSG00000014177	Tvp23b	-0.13617	0.678122	-0.179035	0.62156	-0.486776	0.0136065	-0.0620939	0.941762	0.408833	0.848493
ENSMUSG00000014195	Dnajc7	0.0486304	0.845456	0.0418168	0.882908	0.233013	0.0879439	0.011475	0.988462	0.238147	0.997857
ENSMUSG00000014198	Zfp385c	1.11874	0.265306	-2.11038	0.0673727	-1.64806	0.0297707	2.13502	0.0795122	0.661215	0.997857
ENSMUSG00000014226	Cacybp	-0.0307932	0.94196	-0.241596	0.510545	0.347724	0.0937765	-0.382518	0.344382	0.106242	0.997857
ENSMUSG00000014232	Cluap1	0.427519	0.209036	0.394644	0.348709	-0.627841	0.00800843	-0.0211346	0.987985	-0.0107674	0.997857
ENSMUSG00000014243	Zswim7	0.149416	0.821031	0.745387	0.232958	-1.72804	1.18282e-06	-0.252246	0.83271	0.155687	0.997857
ENSMUSG00000014245	Pigl	-0.332491	0.35247	0.119393	0.810376	0.807943	0.000410033	-0.112388	0.894179	-0.154446	0.997857
ENSMUSG00000014294	Ndufa2	0.528705	0.154704	0.668762	0.138378	-1.61709	5.07634e-10	0.0344942	0.978168	0.328394	0.997857
ENSMUSG00000014301	Pam16	0.203446	0.609417	0.3698	0.391025	-0.97015	4.86143e-05	-0.0920225	0.929434	0.250741	0.997857
ENSMUSG00000014303	Glis2	-0.0649584	0.934846	-0.0645007	0.942664	-1.25916	0.00107915	0.262057	0.838375	-0.11541	0.997857
ENSMUSG00000014313	Cox6c	0.398043	0.189351	0.313524	0.416642	-1.12691	8.58924e-08	-0.0178675	0.988926	0.21415	0.997857
ENSMUSG00000014329	Bicc1	-0.106068	0.852635	-0.149183	0.811991	-1.61639	7.54412e-08	0.254113	0.78251	-0.0752598	0.997857
ENSMUSG00000014349	Ube2z	0.37444	0.0860491	-0.21948	0.44315	-0.376089	0.0188665	0.0682486	0.911684	-0.0501142	0.997857
ENSMUSG00000014353	Tmem87b	-0.39172	0.166425	-0.284067	0.438493	0.566105	0.00498195	-0.0024192	0.999364	-0.0457748	0.997857
ENSMUSG00000014355	Anapc1	0.020223	0.935466	-0.231125	0.281957	0.432033	0.000302365	-0.0366705	0.943292	-0.121726	0.997857
ENSMUSG00000014361	Mertk	-0.19108	0.664929	-0.536249	0.242474	0.863663	0.000938851	0.33376	0.60595	-0.251297	0.997857
ENSMUSG00000014402	Tsg101	0.24574	0.172727	0.0179361	0.95067	-0.528132	2.83371e-05	0.015454	0.980686	0.164841	0.997857
ENSMUSG00000014418	Hps5	-0.559414	0.0430876	-0.220641	0.554931	1.08964	3.77417e-08	0.233246	0.651097	-0.141808	0.997857
ENSMUSG00000014426	Map3k4	0.338935	0.186038	-0.290741	0.368262	0.149884	0.445199	0.0857749	0.897119	-0.239021	0.997857
ENSMUSG00000014444	Piezo1	0.318537	0.481813	-0.574927	0.262199	-0.228111	0.473974	0.212428	0.822702	-0.0673589	0.997857
ENSMUSG00000014453	Blk	0.143095	0.928348	1.53554	0.265636	1.89685	0.0154016	-0.504694	0.850385	0.0384509	0.997857
ENSMUSG00000014470	Rnf166	0.00782703	0.983902	0.272959	0.426776	0.399116	0.0379001	0.129639	0.837995	-0.0523669	0.997857
ENSMUSG00000014496	Ankrd28	0.00212592	0.997697	-0.916281	0.0793794	1.68119	5.03433e-08	-0.511776	0.451879	0.150757	0.997857
ENSMUSG00000014498	Ankrd52	-0.701526	0.131646	-0.893684	0.11756	1.9345	4.08734e-09	-0.119839	0.932116	-0.403322	0.997857
ENSMUSG00000014503	Pkd2l2	-0.0918197	0.955109	0.261207	0.875354	2.03494	0.00506595	-0.0656214	0.988462	-0.002681	NA
ENSMUSG00000014504	Srp19	-0.0218391	0.934761	-0.0291452	0.920162	-0.274837	0.0368743	-0.244089	0.349959	0.214425	0.997857
ENSMUSG00000014543	Klra17	0.537866	0.464916	0.50107	0.561539	-0.11422	0.833484	-0.45603	0.745277	1.06717	0.816474
ENSMUSG00000014547	Wdfy2	-0.853841	0.233412	-0.848844	0.37276	2.87118	9.78158e-09	-0.0877473	0.96848	-0.8424	0.997857
ENSMUSG00000014550	Rbsn	-0.134534	0.587344	-0.0503823	0.878549	0.105963	0.527555	-0.114579	0.815454	0.0175989	0.997857
ENSMUSG00000014551	Mrps25	0.56661	0.0194938	0.067184	0.858896	-0.838345	2.02753e-06	-0.229638	0.60728	0.123176	0.997857
ENSMUSG00000014554	Dguok	-0.141651	0.715853	0.457878	0.242041	-0.0400992	0.878448	0.346208	0.491135	0.054915	0.997857
ENSMUSG00000014592	Camta1	-0.0728796	0.855947	0.0828541	0.854704	0.10774	0.648286	-0.0213522	0.985394	0.104086	0.997857
ENSMUSG00000014599	Csf1	0.39975	0.350934	-0.352439	0.500074	-0.350031	0.251249	-0.197788	0.836807	-0.110437	0.997857
ENSMUSG00000014601	Strip1	0.28234	0.194763	0.0594976	0.854313	-0.229047	0.151075	-0.0171485	0.982894	-0.0706574	0.997857
ENSMUSG00000014602	Kif1a	-0.962404	0.180586	-0.320701	0.76427	1.24886	0.015766	-0.949642	0.31955	0.238614	0.997857
ENSMUSG00000014603	Alx3	1.10841	NA	1.67928	NA	-2.94832	0.145921	1.70628	NA	-2.70402	NA
ENSMUSG00000014606	Slc25a11	0.0560268	0.870625	0.356394	0.260564	-0.4837	0.00741731	0.0710825	0.92383	-0.023077	0.997857
ENSMUSG00000014609	Chrne	-0.168026	0.923453	1.03702	0.512369	-2.86005	0.00146661	0.507367	0.872943	0.357097	0.997857
ENSMUSG00000014633	Cmc2	0.326417	0.33408	0.44031	0.27056	-0.258255	0.281269	-0.132886	0.870469	0.168912	0.997857
ENSMUSG00000014668	Chfr	-0.331891	0.358461	0.00105916	0.998443	1.05045	9.90622e-06	-0.0471941	0.967107	-0.0264653	0.997857
ENSMUSG00000014686	Ceacam16	-0.569141	0.432501	0.781009	0.351715	0.840876	0.0575753	0.286072	0.847372	-0.394147	0.997857
ENSMUSG00000014704	Hoxa2	-0.264665	0.818986	-0.558729	0.652366	0.544582	0.438303	0.950283	0.538596	0.494218	NA
ENSMUSG00000014748	Tex261	-0.0634105	0.791843	0.0449143	0.875361	0.0673323	0.650947	-0.0743387	0.877333	-0.0787054	0.997857
ENSMUSG00000014763	Fam120b	0.339624	0.233897	-0.0322181	0.944365	-0.507618	0.011264	0.339315	0.424249	-0.0272185	0.997857
ENSMUSG00000014767	Tbp	-0.374499	0.331685	-0.0692049	0.903153	1.15811	5.1032e-06	-0.194379	0.815693	0.0420539	0.997857
ENSMUSG00000014769	Psmb1	-0.0205978	0.954184	0.333103	0.270856	-0.387852	0.0253868	-0.108317	0.853888	0.0841439	0.997857
ENSMUSG00000014771	Pdcd2	0.160486	0.577897	0.255578	0.421489	-0.164893	0.380507	-0.0832478	0.89882	0.11678	0.997857
ENSMUSG00000014773	Dll1	-0.295582	0.579155	0.0267473	0.972098	-0.798977	0.0182882	0.372967	0.660035	-0.157839	0.997857
ENSMUSG00000014776	Nol3	-0.147516	0.877811	0.2921	0.77435	-2.83734	1.93121e-08	-0.295193	0.869102	-0.511066	0.997857
ENSMUSG00000014778	Fhod1	0.108994	0.781891	-0.0407891	0.935757	-0.325671	0.15639	-0.0116693	0.993327	-0.0802755	0.997857
ENSMUSG00000014782	Plekhg4	-0.30265	0.672406	-1.04666	0.151854	-1.7705	3.27818e-05	0.654984	0.484867	-0.361007	0.997857
ENSMUSG00000014786	Slc9a5	0.423426	0.421906	-0.396041	0.531443	-1.09926	0.00153215	0.308166	0.760749	-0.228488	0.997857
ENSMUSG00000014791	Elmo3	0.17426	0.688613	0.0937365	0.862152	0.603911	0.0163137	0.145763	0.873871	0.0638135	0.997857
ENSMUSG00000014813	Stc1	0.504683	0.446148	-1.02412	0.1757	-0.90719	0.0512986	-0.14306	0.940601	0.313834	0.997857
ENSMUSG00000014837	4931428F04Rik	0.00143117	0.998167	-0.293495	0.537772	-0.572245	0.0335374	0.158459	0.858721	-0.0996897	0.997857
ENSMUSG00000014846	Tppp3	0.160309	0.809497	-0.275205	0.694506	-1.77705	8.30492e-07	0.55368	0.499584	0.334891	0.997857
ENSMUSG00000014850	Msh3	-0.0117559	0.981795	0.327209	0.460483	0.347376	0.170257	-0.0222349	0.987374	0.151464	0.997857
ENSMUSG00000014852	Adamts13	1.41985	NA	-0.194896	NA	-0.109191	0.932088	2.36022	0.386911	-0.940311	NA
ENSMUSG00000014856	Tmem208	0.253644	0.440777	0.474522	0.20394	-0.798673	0.000164779	-0.141686	0.844708	0.211139	0.997857
ENSMUSG00000014859	E2f4	-0.194851	0.663727	0.12595	0.818971	1.52926	4.48252e-09	-0.309381	0.653258	0.172261	0.997857
ENSMUSG00000014867	Surf4	0.324228	0.265813	-0.301712	0.405502	-1.0503	1.11557e-07	-0.0591694	0.945066	-0.098625	0.997857
ENSMUSG00000014873	Surf2	0.318071	0.237348	-0.00327649	0.994376	0.0754065	0.719245	-0.00049024	0.999584	0.0244851	0.997857
ENSMUSG00000014905	Dnajb9	-0.163224	0.709988	-0.627194	0.159287	0.0927308	0.754715	0.153314	0.861702	0.0288362	0.997857
ENSMUSG00000014907	Naf1	0.015332	0.981165	-0.391962	0.486907	0.0414705	0.910582	-0.193411	0.85445	0.14866	0.997857
ENSMUSG00000014932	Yes1	-0.225775	0.681185	-0.456203	0.439641	-1.14121	0.000566124	0.317359	0.727452	0.226452	0.997857
ENSMUSG00000014956	Ppp1cb	-0.321008	0.351149	-0.077239	0.876523	0.967358	2.1146e-05	-0.259615	0.664526	0.191545	0.997857
ENSMUSG00000014959	Gorasp2	0.262482	0.332331	-0.34908	0.28176	-0.679892	0.000178064	-0.210489	0.65711	-0.0716576	0.997857
ENSMUSG00000014980	Tsen15	0.143678	0.612537	0.157396	0.620861	-0.390322	0.0237451	-0.11394	0.838719	-0.158131	0.997857
ENSMUSG00000015002	Efr3a	0.193542	0.471973	-0.111344	0.748689	-0.350179	0.049217	-0.0181853	0.984679	0.073466	0.997857
ENSMUSG00000015013	Trappc2l	0.333491	0.188311	0.257121	0.423909	-0.666888	0.000155299	0.117829	0.844811	-0.0149311	0.997857
ENSMUSG00000015016	Acsf3	0.500122	0.12794	0.212903	0.624232	-0.739828	0.00146157	0.193786	0.783904	-0.345485	0.997857
ENSMUSG00000015023	Ddx19a	-0.0465995	0.903323	-0.372341	0.292222	0.697709	0.000352461	-0.102437	0.887204	-0.0278673	0.997857
ENSMUSG00000015027	Galns	0.549919	0.0995598	0.0756639	0.882904	0.148642	0.576319	-0.256911	0.688702	-0.253308	0.997857
ENSMUSG00000015053	Gata2	-0.602138	0.282038	0.0208709	0.981435	1.70256	5.61635e-06	-0.109225	0.94671	-0.0270205	0.997857
ENSMUSG00000015083	C8g	0.481742	0.561889	0.769155	0.38701	-1.03501	0.0408848	1.97074	0.0153847	-0.650192	0.997857
ENSMUSG00000015085	Entpd2	-1.14064	0.0596884	0.795365	0.311247	-2.04416	5.47724e-06	1.28666	0.0667159	-0.469742	0.997857
ENSMUSG00000015087	Rabl6	0.46647	0.0999934	0.00674401	0.988961	-0.705919	0.000512528	0.0665162	0.940945	-0.151856	0.997857
ENSMUSG00000015090	Ptgds	1.43969	0.672474	-0.901224	0.827649	-4.4059	0.0664571	1.51167	0.803491	-2.90912	NA
ENSMUSG00000015092	Edf1	0.462562	0.148016	0.285862	0.489181	-1.08509	1.3204e-06	-0.0565682	0.955426	0.00658433	0.997857
ENSMUSG00000015093	Clic3	0.665797	NA	-0.806971	NA	-3.08946	0.0917823	0.635624	0.919712	0.91833	NA
ENSMUSG00000015094	Npdc1	0.507489	0.428423	0.00473648	0.996214	-2.23447	6.39036e-08	0.47773	0.661922	-0.0721049	0.997857
ENSMUSG00000015095	Fbxw5	0.381013	0.121955	0.12897	0.706176	-0.283019	0.120843	0.329131	0.358606	-0.289526	0.997857
ENSMUSG00000015112	Slc25a13	0.267524	0.493441	0.362887	0.416433	-0.742567	0.00272504	0.0319565	0.979267	0.317472	0.997857
ENSMUSG00000015120	Ube2i	-0.198608	0.488635	-0.300649	0.361815	0.944954	1.61175e-07	-0.216221	0.645543	0.0191993	0.997857
ENSMUSG00000015126	Tsr3	0.589218	0.0435784	0.117067	0.784699	-0.936526	8.44224e-06	0.139892	0.847372	0.0944988	0.997857
ENSMUSG00000015127	Unkl	-0.458063	0.266089	-0.221783	0.692076	1.57286	1.01115e-08	0.216925	0.803988	-0.0476689	0.997857
ENSMUSG00000015133	Lrrk1	0.489244	0.11746	-0.498471	0.203314	-0.144464	0.561801	0.406115	0.379392	-0.516499	0.700108
ENSMUSG00000015134	Aldh1a3	1.35823	0.143001	-1.82896	0.0996228	-3.96471	2.60225e-09	0.138004	0.965914	0.331126	0.997857
ENSMUSG00000015143	Actn1	-0.327673	0.498691	-0.552704	0.312595	0.932652	0.00251696	0.0757043	0.956258	-0.340399	0.997857
ENSMUSG00000015149	Sirt2	0.0665729	0.723566	0.0300843	0.898297	-0.202452	0.0683703	0.199812	0.365493	-0.108714	0.997857
ENSMUSG00000015165	Hnrnpl	0.10575	0.445864	-0.062295	0.72671	0.100084	0.299264	-0.00217668	0.997896	-0.0862674	0.997857
ENSMUSG00000015176	Nolc1	0.538104	0.122065	-0.269121	0.554909	-0.120471	0.666799	-0.47298	0.351046	0.175314	0.997857
ENSMUSG00000015189	Casd1	-0.683723	0.106679	-0.14867	0.814207	0.766164	0.0128326	0.00227425	0.999406	0.0228587	0.997857
ENSMUSG00000015202	Cnksr3	0.323032	0.477712	-0.120547	0.844974	-0.538286	0.0754637	0.522385	0.396777	0.0467958	0.997857
ENSMUSG00000015214	Mtmr1	-0.411996	0.188244	-0.167751	0.697001	0.935131	1.65431e-05	0.0050099	0.998142	0.0671415	0.997857
ENSMUSG00000015217	Hmgb3	-0.309662	0.481813	0.431121	0.398113	1.30801	2.01419e-06	-0.693513	0.163747	0.586576	0.869415
ENSMUSG00000015222	Map2	0.608444	0.479335	-0.867058	0.384406	-1.72644	0.00475524	0.37829	0.83698	-0.418678	0.997857
ENSMUSG00000015224	Cyp2j9	-0.026358	0.980936	0.192423	0.861423	-0.410612	0.466657	0.564303	0.6607	-0.6125	NA
ENSMUSG00000015243	Abca1	-0.695888	0.24252	-0.668189	0.368262	0.76607	0.0725678	0.355705	0.770606	-0.570121	0.997857
ENSMUSG00000015247	Nipsnap3b	-0.273435	0.483796	-0.0196221	0.972472	0.6634	0.00806019	-0.249685	0.713576	0.00226196	0.998521
ENSMUSG00000015289	Lage3	0.170918	0.5509	0.510041	0.0853508	-0.634066	0.000300623	-0.122029	0.838375	0.24129	0.997857
ENSMUSG00000015290	Ubl4a	0.51768	0.0341919	-0.0945867	0.794714	-0.669203	0.000164494	-0.241802	0.57713	-0.0943557	0.997857
ENSMUSG00000015291	Gdi1	-0.294429	0.238236	-0.0910572	0.797401	0.972934	1.16075e-08	0.0766317	0.908749	0.121465	0.997857
ENSMUSG00000015305	Sash1	-0.253213	0.626349	-0.359329	0.531694	-0.318371	0.347607	0.00372817	0.999364	-0.0941384	0.997857
ENSMUSG00000015312	Gadd45b	-0.242857	0.617416	-0.117127	0.851218	-0.762637	0.0105246	0.328267	0.667527	-0.0417153	0.997857
ENSMUSG00000015314	Slamf6	-0.66659	0.361346	1.63716	0.0347789	1.72115	0.000164399	-0.290674	0.858286	-0.296029	0.997857
ENSMUSG00000015316	Slamf1	-1.68914	0.098165	0.266473	0.867689	3.17947	7.8594e-06	-1.50596	0.266373	0.561187	0.997857
ENSMUSG00000015335	Zdhhc12	0.109878	0.790311	-0.258574	0.537772	0.173081	0.490432	0.119228	0.887575	-0.143579	0.997857
ENSMUSG00000015337	Endog	0.449697	0.387113	0.709849	0.2352	-2.07133	1.18073e-09	0.221621	0.85057	-0.009037	0.997857
ENSMUSG00000015340	Cybb	-1.5692	0.0499124	0.489329	0.660605	2.80191	1.12245e-06	-0.564066	0.732859	-0.0681878	0.997857
ENSMUSG00000015341	Golga7	-0.455309	0.0238625	-0.019344	0.955118	0.549691	0.000183155	0.0358971	0.956985	-0.0220847	0.997857
ENSMUSG00000015342	Xk	-1.63644	0.0255823	1.15672	0.223739	2.91339	7.62023e-09	-1.0253	0.318057	0.71265	0.997857
ENSMUSG00000015354	Pcolce2	2.26288	0.0576542	-1.84434	0.225038	-4.93821	1.11697e-08	0.804082	0.747716	0.4941	0.997857
ENSMUSG00000015355	Cd48	-1.17905	0.0103531	0.324655	0.61157	1.71156	3.19546e-07	0.0981387	0.946289	-0.31011	0.997857
ENSMUSG00000015357	Clpx	0.105243	0.71556	-0.0664909	0.850511	-0.0886136	0.634653	-0.0360724	0.964526	0.135871	0.997857
ENSMUSG00000015363	Trabd	0.127487	0.695075	0.110697	0.773503	0.22714	0.260159	0.00305991	0.999266	-0.108239	0.997857
ENSMUSG00000015365	Mov10l1	3.31437	NA	-1.57743	NA	-0.960896	0.768959	0.97918	NA	-4.30295	NA
ENSMUSG00000015377	Dennd6b	0.386925	0.316836	0.164255	0.752553	-0.344937	0.209	0.315952	0.636375	-0.129101	0.997857
ENSMUSG00000015396	Cd83	0.250481	0.70398	0.354406	0.618553	-0.102509	0.814785	0.995451	0.130385	-0.146485	0.997857
ENSMUSG00000015437	Gzmb	-0.764268	0.465799	0.31438	0.827548	1.39393	0.0326262	1.24464	0.307844	-1.12047	NA
ENSMUSG00000015451	C4a	-0.164815	0.86798	0.0163173	0.989503	-0.00410732	0.996173	0.36613	0.828552	0.0590036	NA
ENSMUSG00000015452	Ager	-0.00160583	0.997592	0.432331	0.271191	0.248148	0.281589	0.215051	0.735809	0.0859795	0.997857
ENSMUSG00000015461	Atf6b	-0.204592	0.581449	-0.224598	0.596	0.91446	5.20889e-05	-0.129106	0.875239	-0.346364	0.997857
ENSMUSG00000015467	Egfl8	-0.0144383	0.983891	0.458675	0.464525	-0.455642	0.206897	0.484913	0.561933	0.0785082	0.997857
ENSMUSG00000015468	Notch4	0.25799	0.670739	-0.18391	0.802424	-1.13432	0.00157336	0.14108	0.924313	-0.212706	0.997857
ENSMUSG00000015474	Ppt2	0.0884377	0.840529	0.230609	0.593558	-0.212365	0.402113	0.0586744	0.954737	0.0637317	0.997857
ENSMUSG00000015476	Prrt1	-0.354262	0.599714	0.984599	0.159287	-0.870474	0.0332135	0.516565	0.622236	0.381755	0.997857
ENSMUSG00000015478	Rnf5	-0.282847	0.331528	0.0855462	0.836358	0.824452	1.77082e-05	-0.0174531	0.987742	0.00809291	0.997857
ENSMUSG00000015488	Cacfd1	0.258402	0.372919	0.156232	0.669737	-1.19298	3.74789e-10	0.222619	0.657828	-0.0141856	0.997857
ENSMUSG00000015501	Hivep2	0.216206	0.675764	-0.380371	0.49241	-0.349846	0.284122	0.608178	0.309259	-0.23465	0.997857
ENSMUSG00000015522	Arnt	-0.281189	0.367135	-0.336754	0.367842	0.44922	0.0341123	-0.00206889	0.999406	0.0395418	0.997857
ENSMUSG00000015533	Itga2	0.284637	0.765218	-0.889582	0.360019	1.11383	0.0431591	-0.161991	0.945564	0.829379	0.997857
ENSMUSG00000015536	Mocs2	0.395624	0.112776	0.229045	0.479028	-1.01057	1.00117e-08	-0.0342549	0.968389	0.282614	0.997857
ENSMUSG00000015542	Nat9	0.685904	0.0365737	0.231835	0.597497	-1.2292	1.85755e-07	0.236577	0.725701	-0.0472589	0.997857
ENSMUSG00000015568	Lpl	-0.290698	0.705854	0.289039	0.746458	0.22386	0.655608	0.117377	0.953298	0.255577	0.997857
ENSMUSG00000015575	Atp6v0e	0.471158	0.00399576	0.12668	0.579621	-0.65651	8.43771e-08	0.147556	0.648989	0.259359	0.869415
ENSMUSG00000015597	Zfp318	-0.177782	0.757559	-0.244184	0.698464	0.379883	0.272499	0.545308	0.436219	-0.171686	0.997857
ENSMUSG00000015605	Srf	-0.0247455	0.955109	-0.187028	0.638004	0.389377	0.0714261	0.0546715	0.953298	-0.39922	0.9697
ENSMUSG00000015619	Gata3	-2.16325	0.043062	2.21013	0.0906268	0.132231	0.852182	0.0673158	0.983332	-0.0274661	NA
ENSMUSG00000015647	Lama5	-0.263804	0.654104	-0.0965491	0.900017	-0.720888	0.0462091	0.196769	0.877639	-0.355774	0.997857
ENSMUSG00000015652	Steap1	0.218957	0.814474	-0.590093	0.526641	-4.1896	2.7029e-11	-0.609843	0.63462	-0.199908	0.997857
ENSMUSG00000015653	Steap2	-0.138535	0.868334	-1.04427	0.174656	-1.24501	0.00723798	0.152989	0.935005	-0.560738	0.997857
ENSMUSG00000015656	Hspa8	0.532444	0.102608	-0.339274	0.425274	-0.414278	0.0880528	-0.0417345	0.969217	0.0153473	0.997857
ENSMUSG00000015659	Serac1	-0.167287	0.867397	-0.854612	0.375227	1.18216	0.0293382	0.685866	0.584333	-0.670157	0.997857
ENSMUSG00000015665	Awat1	0.95079	0.678057	-0.955449	0.716402	1.50338	0.292	-1.29753	0.734021	0.258293	NA
ENSMUSG00000015668	Pdzd11	0.383853	0.0864672	0.140137	0.646484	-0.57354	0.000340097	-0.184111	0.661953	0.0297749	0.997857
ENSMUSG00000015671	Psma2	0.155071	0.563609	0.193952	0.523464	-0.162602	0.365386	-0.406544	0.167309	0.204888	0.997857
ENSMUSG00000015672	Mrpl32	0.0457028	0.895296	-0.250024	0.441792	0.143281	0.462388	-0.396696	0.225219	0.301392	0.997857
ENSMUSG00000015697	Setdb1	-0.299326	0.350449	-0.244732	0.534104	0.816582	0.000120882	-0.0194161	0.987374	-0.0624136	0.997857
ENSMUSG00000015702	Anxa9	-0.253111	0.54114	0.0586283	0.920939	0.887033	0.00039483	-0.0401424	0.972815	0.121261	0.997857
ENSMUSG00000015709	Arnt2	0.146659	0.863133	-0.0934238	0.926838	-0.668269	0.157305	0.834755	0.381284	0.453795	0.997857
ENSMUSG00000015711	Prune1	-0.190564	0.469488	-0.0675519	0.852317	0.475966	0.00500929	-0.189313	0.662921	-0.222371	0.997857
ENSMUSG00000015714	Cers2	0.106051	0.582752	-0.0667522	0.7812	0.27568	0.0220055	-0.109726	0.74758	0.0137054	0.997857
ENSMUSG00000015733	Capza2	-0.227669	0.552859	0.0923897	0.855669	0.199751	0.444185	-0.176608	0.821924	-0.0428612	0.997857
ENSMUSG00000015745	Plekho1	0.448482	0.0847987	0.107344	0.777104	-0.805192	1.51009e-05	0.113225	0.864458	-0.231069	0.997857
ENSMUSG00000015747	Vps45	0.258113	0.405444	0.448762	0.20394	-0.867831	1.47113e-05	-0.106004	0.889459	0.248898	0.997857
ENSMUSG00000015748	Prpf3	0.00364012	0.991109	0.092595	0.770657	0.220422	0.174792	-0.178403	0.6607	0.175191	0.997857
ENSMUSG00000015749	Anp32e	-0.534165	0.0708006	0.261168	0.50445	1.42331	1.34257e-11	-0.539358	0.146698	0.211112	0.997857
ENSMUSG00000015750	Aph1a	0.0942861	0.820904	-0.227719	0.586805	-0.0650873	0.803162	0.0501048	0.962853	-0.254633	0.997857
ENSMUSG00000015755	Tab2	-0.311867	0.209738	-0.332372	0.284226	0.799954	3.24387e-06	0.131695	0.815693	0.0445174	0.997857
ENSMUSG00000015757	Ppil4	-0.0493033	0.855155	0.137091	0.604873	0.428308	0.00239312	-0.0974242	0.837995	0.169776	0.997857
ENSMUSG00000015759	Cnih1	0.0570553	0.831911	-0.111435	0.691131	-0.665947	3.88739e-06	-0.0798721	0.881372	0.0805194	0.997857
ENSMUSG00000015766	Eps8	0.146095	0.834151	-1.48683	0.0139883	0.685029	0.0835307	0.0185358	0.994092	-0.136536	0.997857
ENSMUSG00000015776	Med22	0.293773	0.121648	-0.174677	0.477817	0.119524	0.415375	-0.138771	0.707643	0.0848596	0.997857
ENSMUSG00000015790	Surf1	0.160052	0.540061	0.391651	0.161443	-0.332148	0.044748	-0.00103061	0.999546	0.18353	0.997857
ENSMUSG00000015804	Med28	0.185287	0.550078	0.252279	0.471865	-0.446252	0.0227199	-0.0472494	0.957052	0.166496	0.997857
ENSMUSG00000015806	Qdpr	0.370985	0.126878	0.104754	0.763956	-0.574482	0.000872826	0.28618	0.449494	0.0590232	0.997857
ENSMUSG00000015812	Gnrh1	-0.407685	0.445041	0.157329	0.832044	0.273118	0.458535	-0.113056	0.940262	0.380167	0.997857
ENSMUSG00000015837	Sqstm1	0.2139	0.518298	-0.122905	0.772329	-0.463938	0.0297707	-0.244818	0.651346	-0.0153872	0.997857
ENSMUSG00000015839	Nfe2l2	-0.287102	0.281813	-0.164149	0.635214	1.08168	1.6005e-09	-0.201016	0.672872	-0.0965164	0.997857
ENSMUSG00000015843	Rxrg	-0.27403	0.812352	0.737654	0.519273	-2.85704	8.21779e-06	1.03032	0.444787	-0.945227	0.997857
ENSMUSG00000015846	Rxra	-0.0526774	0.914201	0.169221	0.730419	-0.710433	0.00435602	0.144625	0.87036	-0.200631	0.997857
ENSMUSG00000015850	Adamtsl4	-0.307427	0.609692	-0.63407	0.335592	-0.491573	0.209778	-0.0558431	0.973551	-0.428962	0.997857
ENSMUSG00000015852	Fcrls	-0.319205	0.656973	-0.0733163	0.941252	-2.95245	1.08735e-11	-0.0610304	0.975223	-0.875006	0.879463
ENSMUSG00000015854	Cd5l	-0.75682	0.483488	-0.102183	0.949363	2.58251	0.000164014	-0.987748	0.538173	0.259029	0.997857
ENSMUSG00000015869	Prpsap1	0.535294	0.0985792	-0.0710318	0.888073	-0.850065	0.000247305	0.247145	0.696243	-0.068679	0.997857
ENSMUSG00000015880	Ncapg	-0.793318	0.127795	0.424539	0.533439	2.06569	1.21655e-08	-0.944063	0.139691	0.342748	0.997857
ENSMUSG00000015882	Lcorl	-0.809715	0.116751	-0.263825	0.724035	1.16324	0.00164046	0.175136	0.895855	0.0141947	0.997857
ENSMUSG00000015889	Lta4h	-0.486921	0.356972	0.352166	0.589293	1.3778	8.20327e-05	-0.670115	0.351138	0.121666	0.997857
ENSMUSG00000015890	Amdhd1	-3.76504	NA	1.78722	NA	1.72252	0.243211	-0.0797003	NA	0.564856	NA
ENSMUSG00000015932	Dstn ENSMUSG00000015932	0.22665	0.627214	-0.258979	0.622041	0.319937	0.286675	-0.235027	0.782562	0.26619	0.997857
ENSMUSG00000015937	Macroh2a1	-0.236014	0.583357	0.0318265	0.958456	1.21754	3.16482e-06	-0.233598	0.763867	0.119504	0.997857
ENSMUSG00000015942	Gtf2ird2	0.607262	0.0377661	-0.0678011	0.882003	-0.647978	0.00239407	0.405071	0.358593	0.0475913	0.997857
ENSMUSG00000015943	Bola1	0.0346273	0.953038	0.703668	0.133572	-0.920785	0.000724876	-0.0379512	0.976215	0.200791	0.997857
ENSMUSG00000015944	Castor2	0.157835	0.770113	-0.0806271	0.902812	-1.67584	2.6346e-08	0.141038	0.899221	-0.525767	0.997857
ENSMUSG00000015947	Fcgr1	-1.22614	0.014837	0.500263	0.461923	0.76482	0.0440583	-0.154535	0.917204	-0.58779	0.997857
ENSMUSG00000015950	Ncf1	-1.18511	0.050903	0.711722	0.36927	2.08405	1.81518e-06	-0.818044	0.368186	0.0770879	0.997857
ENSMUSG00000015957	Wnt11	0.27113	0.709772	-1.14699	0.112436	-2.45786	1.48407e-07	1.28687	0.0607893	-0.273067	0.997857
ENSMUSG00000015961	Adss	-7.55857e-05	0.999761	-0.318514	0.382517	0.438546	0.034208	-0.393435	0.33351	0.133262	0.997857
ENSMUSG00000015966	Il17rb	-1.22242	0.0878311	0.626408	0.51839	2.43332	1.45864e-07	-0.938719	0.305708	0.2628	0.997857
ENSMUSG00000015968	Cacna1d	-0.747294	0.144263	0.261972	0.71594	0.795615	0.0272597	0.140911	0.917843	-1.07694	0.193015
ENSMUSG00000015970	Chdh	-1.24693	0.103879	0.449648	0.671305	2.87691	6.81236e-08	-0.926751	0.419056	0.128386	0.997857
ENSMUSG00000015971	Actr8	0.201987	0.40377	0.129497	0.668734	-0.230533	0.164314	-0.251014	0.476722	0.155109	0.997857
ENSMUSG00000015980	Lrrc27	0.407175	0.297764	-0.202889	0.690349	0.343388	0.212419	-0.223381	0.780088	0.0480086	0.997857
ENSMUSG00000015981	Stk32c	0.188633	0.75799	0.00568252	0.994667	-1.16298	0.000928476	-0.307907	0.757321	0.0849997	0.997857
ENSMUSG00000015994	Fnta	0.50262	0.0190663	0.0394471	0.90964	-0.787979	4.34813e-07	0.0179729	0.982759	0.116047	0.997857
ENSMUSG00000016018	Mtrex	0.153049	0.507087	-0.0812576	0.783634	0.481045	0.000830677	-0.323941	0.225438	0.0485352	0.997857
ENSMUSG00000016024	Lbp	-0.444227	0.291911	-0.0130467	0.984629	0.88198	0.00212838	0.201157	0.83271	0.0798271	0.997857
ENSMUSG00000016028	Celsr1	-0.746677	0.292865	1.25102	0.126498	1.36629	0.00229517	-0.421884	0.742914	-0.587219	0.997857
ENSMUSG00000016087	Fli1	-0.521905	0.237753	-0.0654283	0.925665	1.45175	1.4336e-06	-0.28265	0.746212	0.0128323	0.997857
ENSMUSG00000016128	Stard13	0.131444	0.863688	-1.03484	0.137503	-0.376897	0.396027	0.111953	0.949881	-0.248157	0.997857
ENSMUSG00000016179	Camk1g	-0.730091	0.455363	0.408201	0.750239	-0.227948	0.748736	1.55944	0.183724	0.108827	NA
ENSMUSG00000016181	Utp25	0.200719	0.472735	-0.159375	0.640501	0.10892	0.584634	-0.0101183	0.99262	-0.100124	0.997857
ENSMUSG00000016194	Hsd11b1	-1.6759	0.0236707	0.674834	0.500962	2.83347	9.47629e-08	-0.922025	0.418329	-0.167842	0.997857
ENSMUSG00000016200	Syt14	-3.12787	0.164705	2.74517	0.340348	2.18611	0.0699464	1.47129	0.642675	-0.25034	NA
ENSMUSG00000016206	H2-M3	-0.46014	0.258379	0.370863	0.468738	0.469839	0.101449	0.163837	0.867531	-0.188141	0.997857
ENSMUSG00000016239	Lonrf3	-0.461579	0.583497	-0.412824	0.689723	1.51741	0.00337399	-0.646171	0.603441	0.184624	0.997857
ENSMUSG00000016252	Atp5e	0.474364	0.241895	0.549736	0.268805	-1.5811	1.13158e-08	0.0877171	0.942513	0.296724	0.997857
ENSMUSG00000016253	Nelfcd	0.079237	0.818117	0.443161	0.17109	0.254519	0.19456	-0.0118776	0.991578	-0.0435198	0.997857
ENSMUSG00000016255	Tubb1	-1.7703	0.311761	0.063141	0.982053	3.59897	0.00242496	-1.30465	0.675157	0.0629566	0.997857
ENSMUSG00000016256	Ctsz	0.775256	0.00155534	0.242439	0.477817	-1.24438	1.80877e-11	0.238872	0.611716	0.0490683	0.997857
ENSMUSG00000016257	Prelid3b	-0.0785385	0.783169	-0.0150264	0.967423	0.371241	0.0206729	-0.259165	0.449476	0.0158608	0.997857
ENSMUSG00000016262	Sertad4	-0.966374	0.0915354	-0.655757	0.378352	-1.42399	0.000737082	1.05691	0.13813	-0.612335	0.997857
ENSMUSG00000016283	H2-M2	0.237566	0.895098	-1.96278	0.301328	3.61598	0.000384941	0.427603	0.901024	-0.0984854	NA
ENSMUSG00000016308	Ube2a	0.00301206	0.993524	0.0190758	0.964459	0.218732	0.268004	-0.199927	0.685361	0.0485123	0.997857
ENSMUSG00000016319	Slc25a5	0.412592	0.0605763	0.019644	0.957559	-0.311057	0.0582845	-0.162397	0.711142	0.0389769	0.997857
ENSMUSG00000016327	Atp1b4	-2.2262	0.0468135	-0.269192	0.882764	-1.66481	0.0809948	3.03556	0.00743335	-1.55874	0.908439
ENSMUSG00000016344	Ppdpf	0.589079	0.108614	0.242684	0.620863	-0.85736	0.00108821	0.00530425	0.998652	0.0804627	0.997857
ENSMUSG00000016349	Eef1a2	-0.743206	0.651506	0.827262	0.657976	-3.27003	0.000842727	-0.339123	0.936046	0.163031	0.997857
ENSMUSG00000016356	Col20a1	0.653046	0.288585	-0.35924	0.652558	-0.536242	0.230557	0.526723	0.618362	-0.213592	0.997857
ENSMUSG00000016382	Pls3	0.237897	0.715072	-0.354343	0.612739	-1.92519	2.33101e-07	-0.0360371	0.986061	0.212925	0.997857
ENSMUSG00000016386	Mpped2	-0.149487	0.83935	-0.954065	0.168209	-0.925235	0.0285749	1.40092	0.0234489	0.611306	0.997857
ENSMUSG00000016409	Nkap	0.0802418	0.801755	0.261498	0.404554	0.076236	0.691269	-0.146651	0.778827	0.074988	0.997857
ENSMUSG00000016427	Ndufa1	0.474651	0.0231825	0.342546	0.200945	-1.15115	3.91612e-14	-0.0152985	0.986061	0.295909	0.970715
ENSMUSG00000016458	Wt1	0	NA	2.58101	NA	-1.13802	0.802954	-3.28731	NA	-0.891201	NA
ENSMUSG00000016477	E2f3	-0.557943	0.0684399	0.00207438	0.996802	0.959903	1.01353e-05	-0.0643186	0.944819	-0.242646	0.997857
ENSMUSG00000016481	Cr1l	0.0394318	0.905785	-0.190151	0.545139	0.335594	0.055559	-0.105122	0.859133	0.126992	0.997857
ENSMUSG00000016487	Ppfibp1	0.00222476	0.99753	-0.846729	0.0867588	-0.699908	0.0198946	0.295324	0.715989	-0.158404	0.997857
ENSMUSG00000016493	Cd46	0.144043	0.903323	0.101564	0.941579	1.26643	0.0253553	-0.298767	0.884065	-0.666938	NA
ENSMUSG00000016494	Cd34	-0.160545	0.649198	0.101533	0.815469	-1.46599	2.36638e-12	0.183472	0.769036	0.119294	0.997857
ENSMUSG00000016495	Plgrkt	-0.097387	0.817062	0.309539	0.457517	0.0785447	0.763166	0.185346	0.794935	0.0809968	0.997857
ENSMUSG00000016496	Cd274	-0.839199	0.1676	0.0573436	0.954247	1.88303	6.45577e-06	0.0398803	0.986061	-0.770728	0.992566
ENSMUSG00000016498	Pdcd1lg2	-5.49646	0.0159165	4.36285	0.13805	1.80755	0.135235	-0.347708	0.942732	0.101416	NA
ENSMUSG00000016503	Gtf3a	0.347252	0.198025	0.0134357	0.975724	-0.47793	0.0125968	0.0903196	0.897724	-0.137137	0.997857
ENSMUSG00000016510	Mtif3	0.473248	0.121955	0.217118	0.58702	-0.636343	0.00343261	-0.0213595	0.986061	0.197542	0.997857
ENSMUSG00000016520	Lnx2	0.459415	0.117585	-0.313355	0.408668	-0.349797	0.110576	0.329385	0.478099	-0.318418	0.997857
ENSMUSG00000016526	Dyrk3	-1.14807	0.169427	0.985734	0.352404	2.93765	2.24792e-07	-0.803684	0.577728	1.44647	0.595892
ENSMUSG00000016528	Mapkapk2	-0.0858944	0.837022	0.164896	0.705298	0.35488	0.127383	-0.15541	0.83381	-0.155764	0.997857
ENSMUSG00000016529	Il10	1.32796	0.269193	0.0475889	0.979159	-1.05019	0.216846	0.593159	0.821924	-1.01931	NA
ENSMUSG00000016534	Lamp2	-0.436339	0.260909	-0.335325	0.491902	0.365541	0.196211	0.162017	0.862216	-0.167132	0.997857
ENSMUSG00000016541	Atxn10	0.349167	0.293394	-0.165408	0.708317	-0.211743	0.389311	-0.0946572	0.917843	0.047721	0.997857
ENSMUSG00000016552	Foxred2	-1.32162	0.0377225	0.785403	0.349098	2.61937	2.82244e-09	-0.421106	0.740246	-0.267315	0.997857
ENSMUSG00000016554	Eif3d	0.584038	0.0397387	0.0510559	0.911637	-0.555295	0.00770281	-0.13786	0.84396	0.0255849	0.997857
ENSMUSG00000016559	H3f3b	-0.0375096	0.856278	0.090185	0.667109	0.475311	1.18387e-05	-0.20821	0.351365	0.180179	0.997857
ENSMUSG00000016619	Nup50	0.140792	0.581208	-0.00943155	0.979495	0.78489	3.11873e-07	-0.2468	0.475379	-0.0595044	0.997857
ENSMUSG00000016624	Phf21b	-1.0347	0.0550513	0.0321384	0.972805	0.0915475	0.844852	0.113275	0.941796	-0.118718	0.997857
ENSMUSG00000016637	Ift27	0.231131	0.554743	0.405962	0.349098	-0.559697	0.0227281	0.2219	0.753192	0.0166929	0.997857
ENSMUSG00000016664	Pacsin2	0.155164	0.756915	-0.674098	0.167967	1.19869	1.79414e-05	-0.250255	0.762844	-0.0779983	0.997857
ENSMUSG00000016756	Cmah	-0.958714	0.21849	0.583669	0.56054	2.84583	5.33782e-08	-1.01292	0.34672	-0.0485818	0.997857
ENSMUSG00000016757	Ttll12	0.131222	0.793211	-0.00694932	0.992319	0.807797	0.00348462	-0.11712	0.916014	-0.124998	0.997857
ENSMUSG00000016758	Bik	0.0762588	0.906934	0.291414	0.644183	-1.32336	9.86106e-05	0.330998	0.72941	0.147871	0.997857
ENSMUSG00000016763	Scube1	1.64792	0.0831018	-2.29964	0.0398918	-3.48934	4.2375e-07	2.20091	0.0449424	0.623997	0.997857
ENSMUSG00000016831	Tox4	0.248875	0.201625	-0.243149	0.317417	0.197087	0.168875	-0.073942	0.884672	-0.00490323	0.997857
ENSMUSG00000016833	Mrps18c	0.20437	0.584223	0.47679	0.232958	-0.25885	0.287494	-0.199051	0.769797	0.141653	0.997857
ENSMUSG00000016918	Sulf1	0.413399	0.435431	-0.693236	0.254929	-1.65801	1.37986e-06	0.353616	0.708872	-0.315814	0.997857
ENSMUSG00000016921	Srsf6	-0.101204	0.733041	-0.234603	0.447078	0.340396	0.0501777	0.0329849	0.967526	0.0624661	0.997857
ENSMUSG00000016933	Plcg1	0.266782	0.551178	-0.131197	0.821212	-0.940199	0.000747437	0.551477	0.318931	0.014541	0.997857
ENSMUSG00000016940	Kctd2	0.296666	0.187923	0.228282	0.424819	-0.590035	0.000165644	0.121231	0.815637	0.306026	0.960083
ENSMUSG00000016942	Tmprss6	0.113012	0.972565	1.5653	NA	1.97266	0.0507133	-0.0219755	0.997896	-3.03366	NA
ENSMUSG00000016946	Kctd5	-0.206196	0.31383	-0.218552	0.384838	0.183161	0.213871	0.0556354	0.91997	-0.157884	0.997857
ENSMUSG00000016984	Etaa1	-0.455158	0.279748	-0.284906	0.601655	1.46231	1.99241e-07	-0.241696	0.775528	0.23551	0.997857
ENSMUSG00000016995	Matn4	0.512562	0.726741	-1.32076	0.380117	-4.08522	9.78835e-07	2.77825	0.0330867	0.56475	0.997857
ENSMUSG00000017002	Slpi	0.00394171	0.997468	-0.35853	0.719417	1.26472	0.0139621	-0.0721386	0.975243	0.200791	0.997857
ENSMUSG00000017007	Rbpjl	0.955502	0.363007	-0.630396	0.631132	-4.80623	2.32913e-07	3.46615	0.00284296	0.325324	0.997857
ENSMUSG00000017009	Sdc4	1.37077	0.0337275	-0.737894	0.382368	-1.7111	0.000265117	0.0776172	0.971584	-0.110644	0.997857
ENSMUSG00000017057	Il13ra1	-0.125148	0.850415	-0.251255	0.71594	-0.285957	0.460502	-0.264958	0.817664	-0.317114	0.997857
ENSMUSG00000017119	Nbr1	0.293292	0.172299	-0.240831	0.375921	-0.0686561	0.689356	0.192776	0.613826	0.16434	0.997857
ENSMUSG00000017132	Cyth1	-0.169123	0.44292	0.14023	0.59609	0.22527	0.129075	0.507042	0.0174841	-0.357107	0.525553
ENSMUSG00000017144	Rnd3	0.0604098	0.91306	-0.341644	0.503282	-0.689796	0.0154119	0.060161	0.96492	0.117143	0.997857
ENSMUSG00000017146	Brca1	-1.11505	0.00381391	0.505453	0.340172	2.52163	5.54654e-19	-0.730895	0.139096	0.145012	0.997857
ENSMUSG00000017167	Cntnap1	-0.638667	0.196121	0.00180522	0.998443	0.19333	0.619754	0.756378	0.241631	-0.0179328	0.997857
ENSMUSG00000017176	Nt5c3b	0.400909	0.14716	0.214707	0.548914	-1.34486	5.13619e-12	0.170982	0.769412	0.0696569	0.997857
ENSMUSG00000017188	Coa3	0.33608	0.211914	0.303959	0.367285	-0.709263	0.000143828	-0.0683755	0.932357	0.00114105	0.998683
ENSMUSG00000017195	Zpbp2	-3.18595	0.0461527	3.30347	0.0906268	1.33264	0.0833338	0.331723	0.929703	0.936306	NA
ENSMUSG00000017210	Med24	0.0516968	0.87387	-0.115699	0.732303	0.459656	0.00712585	0.0227054	0.977513	-0.158432	0.997857
ENSMUSG00000017221	Psmd3	0.392278	0.256234	-0.101156	0.840346	-0.321721	0.201138	-0.250926	0.699076	-0.192238	0.997857
ENSMUSG00000017264	Exosc10	0.428452	0.0461458	-0.0128851	0.97144	-0.190264	0.251249	-0.0271588	0.969989	0.00238004	0.998078
ENSMUSG00000017286	Glod4	0.0347655	0.92298	0.193966	0.555126	-0.428527	0.0183214	-0.153617	0.774796	0.203827	0.997857
ENSMUSG00000017288	Vps53	0.276199	0.374529	0.198106	0.603115	-0.312361	0.145595	0.020547	0.985953	-0.214237	0.997857
ENSMUSG00000017291	Taok1	-0.202896	0.615107	-0.0855192	0.870264	0.453293	0.0717812	0.0377555	0.973451	-0.0619915	0.997857
ENSMUSG00000017299	Dnttip1	0.0649897	0.84781	0.100852	0.7812	0.332803	0.0700656	0.0550717	0.943292	0.179059	0.997857
ENSMUSG00000017300	Tnnc2	-0.407825	0.83803	1.57338	0.415396	-3.86409	0.000275321	0.21774	0.966308	0.260336	0.997857
ENSMUSG00000017307	Acot8	0.150548	0.674938	0.190301	0.630013	0.334905	0.120168	-0.116774	0.8799	-0.0270427	0.997857
ENSMUSG00000017309	Cd300lg	0.216722	0.575399	0.187463	0.682192	-0.257624	0.313231	0.646911	0.113589	0.387245	0.997857
ENSMUSG00000017314	Mpp2	-0.730197	0.179127	0.567373	0.413882	0.968763	0.0114185	0.19064	0.892471	0.287769	0.997857
ENSMUSG00000017316	Ppy	2.09818	NA	0.830529	NA	-2.22638	0.357865	0	NA	1.94112	NA
ENSMUSG00000017344	Vtn	-0.468112	0.711269	0.578159	0.679931	-2.63958	0.000480972	0.434625	0.864807	-0.516254	0.997857
ENSMUSG00000017376	Nlk	-0.0930635	0.86823	-0.0337994	0.9601	0.60894	0.0411803	-0.235365	0.796169	0.112052	0.997857
ENSMUSG00000017386	Traf4	0.203642	0.569744	-0.103574	0.821436	0.125252	0.611729	0.612769	0.0989973	-0.183701	0.997857
ENSMUSG00000017390	Aldoc	1.69437	0.00110452	-0.993847	0.14827	-1.4539	0.000338954	0.837358	0.307844	0.471019	0.997857
ENSMUSG00000017400	Stac2	0.383022	0.493799	-0.145618	0.845645	-0.0218944	0.959277	1.01294	0.0847346	-0.708986	0.905003
ENSMUSG00000017404	Rpl19	0.613449	0.0480315	0.240289	0.562288	-0.95093	2.17156e-05	-0.0100279	0.994853	0.069384	0.997857
ENSMUSG00000017405	Nek8	0.14302	0.681378	-0.00552986	0.991204	0.670827	0.00080625	0.41483	0.302041	0.0288436	0.997857
ENSMUSG00000017412	Cacnb4	-0.891528	0.465245	0.657165	0.665561	-0.503644	0.553468	-0.682142	0.74869	0.557891	NA
ENSMUSG00000017417	Plxdc1	-0.361985	0.486399	0.470008	0.435492	0.136636	0.713478	0.0805032	0.957279	0.249263	0.997857
ENSMUSG00000017418	Arl5b	-0.141026	0.795495	-0.512922	0.345919	0.291019	0.375863	0.180451	0.863512	-0.0322997	0.997857
ENSMUSG00000017421	Zfp207	-0.246872	0.361235	-0.0169801	0.967636	0.853474	1.536e-06	-0.232234	0.603354	0.153488	0.997857
ENSMUSG00000017428	Psmd11	0.118507	0.738146	-0.161513	0.675555	0.275005	0.195389	-0.530645	0.121812	0.00510674	0.997857
ENSMUSG00000017446	C1qtnf1	-0.0320803	0.9642	-0.397433	0.519688	-1.33041	7.80226e-05	0.315645	0.742819	-0.231206	0.997857
ENSMUSG00000017453	Pipox	0.284409	0.852862	0.539945	0.729304	1.54955	0.0396928	-0.195959	0.967008	1.47263	NA
ENSMUSG00000017466	Timp2	0.184812	0.655535	-0.23949	0.599559	-1.23432	4.05621e-07	0.70346	0.0857637	0.0196343	0.997857
ENSMUSG00000017478	Zc3h18	0.0801934	0.862191	-0.342817	0.438697	0.641924	0.00892693	-0.117486	0.895963	-0.0572874	0.997857
ENSMUSG00000017485	Top2b	0.0808264	0.818209	-0.218751	0.533439	0.344107	0.0824727	-0.0582956	0.943598	0.299613	0.997857
ENSMUSG00000017491	Rarb	-0.115995	0.908883	0.268495	0.799102	-1.63579	0.00310576	-0.380149	0.802959	-0.813522	0.997857
ENSMUSG00000017493	Igfbp4	-0.452807	0.189351	0.445395	0.303452	-0.398713	0.114516	0.937919	0.00683913	-0.119979	0.997857
ENSMUSG00000017499	Cdc6	-1.5342	0.0376377	0.952765	0.321723	2.75277	1.71235e-07	-1.18162	0.237426	0.854763	0.997857
ENSMUSG00000017548	Suz12	-0.924521	0.0567825	-0.0721246	0.929623	2.0989	1.52563e-09	-0.576154	0.451879	0.242352	0.997857
ENSMUSG00000017550	Atad5	-1.19869	0.0365737	0.0660476	0.946573	3.04633	9.05054e-14	-0.93657	0.212664	0.21969	0.997857
ENSMUSG00000017561	Crlf3	-0.443701	0.310168	-0.422346	0.434605	2.08161	1.1612e-12	-0.0668264	0.96223	0.0928147	0.997857
ENSMUSG00000017607	Tns4	-1.83669	0.0585458	2.1721	0.0608295	0.84735	0.194387	-0.148069	0.957342	-0.839996	0.997857
ENSMUSG00000017615	Tnfaip1	0.313608	0.293759	-0.0993397	0.813179	-1.35453	2.06483e-11	0.0337017	0.971584	-0.145244	0.997857
ENSMUSG00000017631	Abr	-0.186511	0.571716	-0.308857	0.403522	0.561481	0.00619981	0.0260138	0.979096	-0.0983313	0.997857
ENSMUSG00000017639	Rab11fip4	0.410228	0.411124	-0.120182	0.863895	-1.0942	0.000845816	0.293239	0.761536	0.390237	0.997857
ENSMUSG00000017652	Cd40	0.189384	0.607392	0.31294	0.434786	-0.0942916	0.702527	0.108567	0.895963	0.107209	0.997857
ENSMUSG00000017664	Slc35c2	0.179203	0.628117	0.197832	0.638019	-0.0101383	0.970212	-0.151054	0.838668	0.0109167	0.997857
ENSMUSG00000017667	Zfp334	0.755634	0.146176	-0.624067	0.345243	-1.76437	2.3457e-06	0.551316	0.51441	-0.181329	0.997857
ENSMUSG00000017670	Elmo2	-0.202815	0.534632	-0.124169	0.764469	0.845377	2.94632e-05	0.0301467	0.974576	-0.216679	0.997857
ENSMUSG00000017677	Wsb1	-0.430944	0.219874	-0.757363	0.0619419	1.06501	1.21378e-05	-0.120428	0.894878	0.0939844	0.997857
ENSMUSG00000017679	Ttpal	0.294465	0.265396	-0.191592	0.56607	0.11249	0.577433	0.24644	0.577728	0.0121761	0.997857
ENSMUSG00000017686	Rhot1	0.209936	0.317115	-0.151726	0.560357	-0.254603	0.0834107	0.0423082	0.944819	-0.0439846	0.997857
ENSMUSG00000017692	Rhbdl3	-0.0974611	0.897275	0.208846	0.788626	-1.00477	0.0101757	0.232846	0.862916	0.217589	0.997857
ENSMUSG00000017697	Ada	-0.0717583	0.898934	0.408809	0.430432	0.504134	0.0819071	-0.554675	0.31659	-0.288453	0.997857
ENSMUSG00000017707	Serinc3	-0.382386	0.212852	0.0221646	0.96445	1.48725	2.33118e-12	0.0212181	0.986061	0.123503	0.997857
ENSMUSG00000017713	Tha1	0.429457	0.173509	-0.0624038	0.897219	-1.10892	6.17465e-07	0.442629	0.318664	-0.0723653	0.997857
ENSMUSG00000017715	Pgs1	0.417301	0.278938	-0.238529	0.631476	0.182141	0.531666	-0.226457	0.773843	-0.217535	0.997857
ENSMUSG00000017716	Birc5	-0.570036	0.194765	0.653771	0.225263	1.59803	1.37421e-07	-0.775758	0.148092	0.172865	0.997857
ENSMUSG00000017718	Afmid	-0.89978	0.09691	0.530003	0.461084	2.37954	1.83543e-11	-0.635024	0.398209	0.0163463	0.997857
ENSMUSG00000017721	Pigt	0.0815973	0.90585	-0.58314	0.360019	-0.0761346	0.853845	0.0580262	0.971797	-0.142032	0.997857
ENSMUSG00000017723	Wfdc2	-0.0635194	0.984158	0.826416	0.797364	-4.86199	0.0117377	0.850755	0.891491	1.27627	NA
ENSMUSG00000017724	Etv4	0.432333	0.549389	0.0396113	0.969611	-1.98814	1.25704e-05	-0.452092	0.714546	-0.058489	0.997857
ENSMUSG00000017734	Dbndd2	0.421577	0.299683	-0.0160244	0.979757	-1.24281	1.3008e-05	-0.256205	0.751079	0.255299	0.997857
ENSMUSG00000017737	Mmp9	1.41992	1.14447e-08	0.063232	0.894269	-1.44426	2.25158e-11	0.672892	0.0561839	0.938636	0.013431
ENSMUSG00000017740	Slc12a5	-0.185729	0.789972	0.0330767	0.970461	0.695301	0.0766227	0.67844	0.401675	-0.0712618	0.997857
ENSMUSG00000017747	Ghdc	0.0816497	0.821881	-0.0593931	0.889097	-0.288646	0.16365	0.0907831	0.900272	-0.12868	0.997857
ENSMUSG00000017754	Pltp	0.914123	0.0852727	-1.00004	0.129015	-1.68104	1.00134e-05	0.82929	0.254057	-0.233472	0.997857
ENSMUSG00000017756	Slc12a7	0.133037	0.778378	0.207076	0.682306	-0.597149	0.025913	0.31096	0.647	-0.411672	0.997857
ENSMUSG00000017760	Ctsa	0.588103	0.0209936	0.229968	0.501911	-1.07672	6.22857e-09	0.263226	0.553898	0.0135187	0.997857
ENSMUSG00000017764	Zswim1	0.473406	0.172483	-0.292015	0.511758	0.0855743	0.758688	-0.0645502	0.952507	-0.363921	0.997857
ENSMUSG00000017765	Slc12a4	0.698807	0.169724	-0.540961	0.406025	-1.14079	0.00153843	0.445403	0.622515	0.0966499	0.997857
ENSMUSG00000017767	Spata25	0.171965	0.942652	-1.06311	0.626413	-1.44933	0.290224	1.16165	0.72941	0.319275	NA
ENSMUSG00000017774	Myo1c	0.257058	0.447771	-0.278862	0.485807	0.0430724	0.866813	0.00120115	0.999546	-0.339007	0.997857
ENSMUSG00000017776	Crk	-0.090446	0.732325	-0.361157	0.168209	0.312077	0.0440478	-0.063232	0.917013	-0.105525	0.997857
ENSMUSG00000017778	Cox7c	0.0557173	0.852286	0.162052	0.579226	-0.657489	2.95385e-05	0.0830102	0.887749	0.144624	0.997857
ENSMUSG00000017781	Pitpna	0.165202	0.535675	-0.0925838	0.784699	-0.0357566	0.854051	-0.309799	0.366539	0.00981936	0.997857
ENSMUSG00000017801	Mlx	-0.0926393	0.817062	0.0696998	0.882203	0.64684	0.00285076	-0.212189	0.727455	-0.127809	0.997857
ENSMUSG00000017802	Retreg3	0.308425	0.082043	-0.111343	0.646637	0.229278	0.0816049	0.113171	0.763157	-0.0492168	0.997857
ENSMUSG00000017817	Jph2	-0.105541	0.955767	0.942787	0.572549	-3.3079	0.000250895	1.00296	0.674985	-0.374293	0.997857
ENSMUSG00000017830	Dhx58	-0.849122	0.0326343	0.374641	0.47968	1.31188	3.27745e-06	0.382148	0.578152	-0.565859	0.909822
ENSMUSG00000017831	Rab5a	-0.126742	0.798998	-0.81394	0.0760028	0.62856	0.0255099	-0.0864996	0.941796	0.104862	0.997857
ENSMUSG00000017837	Nkiras2	-0.0744447	0.808147	-0.137946	0.665152	0.544812	0.000986849	0.114482	0.833857	-0.31854	0.960083
ENSMUSG00000017843	Ppp2r5c	0.115509	0.560878	-0.0226106	0.93684	0.357661	0.00364449	-0.0193672	0.972879	-0.00257146	0.997857
ENSMUSG00000017858	Ift52	0.190004	0.345505	-0.0197907	0.949231	0.0227506	0.885387	-0.0321417	0.957818	0.0219999	0.997857
ENSMUSG00000017861	Mybl2	-0.379084	0.557265	0.250774	0.755763	2.1477	4.52066e-08	-0.630526	0.475248	-0.05786	0.997857
ENSMUSG00000017868	Sgk2	-3.58609	0.0497629	2.49744	0.305398	2.0265	0.0155029	0.246238	0.940945	-0.531124	NA
ENSMUSG00000017897	Eya2	-0.0859585	0.820904	-0.286536	0.451015	-1.17984	4.04655e-08	0.411142	0.304661	-0.157934	0.997857
ENSMUSG00000017929	B4galt5	-0.26276	0.642206	-0.820452	0.161433	1.06541	0.00166168	0.201229	0.86545	-0.655816	0.931652
ENSMUSG00000017943	Gdap1l1	1.37543	0.352324	0.692913	0.679931	-0.713668	0.449769	-0.0896597	0.986061	-0.737855	NA
ENSMUSG00000017950	Hnf4a	0.0475633	NA	-3.62158	NA	2.72428	0.111985	1.46434	0.688141	0.742258	NA
ENSMUSG00000017969	Ptgis	1.52678	0.02971	-0.15294	0.890678	-2.80846	3.04608e-08	0.312698	0.861752	0.726456	0.997857
ENSMUSG00000017978	Cadps2	0.767824	0.349634	0.274895	0.804797	-1.47993	0.0075072	-0.45073	0.799039	0.796082	0.997857
ENSMUSG00000017999	Ddx27	0.397568	0.162304	-0.260286	0.477343	0.525906	0.00939943	-0.407487	0.301205	0.105573	0.997857
ENSMUSG00000018001	Cyth3	0.316079	0.341936	-0.418917	0.292222	0.515218	0.0228682	0.308459	0.561296	-0.0528916	0.997857
ENSMUSG00000018008	Cyth4	0.0121371	0.978573	0.347415	0.350129	0.191831	0.394597	-0.0765878	0.930772	-0.23802	0.997857
ENSMUSG00000018012	Rac3	0.0681174	0.907232	0.109425	0.864613	-1.5136	5.92171e-07	0.120203	0.921622	-0.0514782	0.997857
ENSMUSG00000018040	Rrp7a	0.612086	0.0739937	-0.226091	0.626439	-0.459538	0.0725329	-0.0422708	0.970469	-0.179332	0.997857
ENSMUSG00000018042	Cyb5r3	0.571366	0.145658	-0.16565	0.769819	-1.14117	3.65613e-05	0.195802	0.83271	-0.13462	0.997857
ENSMUSG00000018068	Ints2	-0.744995	0.0832978	-0.516585	0.364397	1.18117	0.00014771	-0.205368	0.84244	0.10484	0.997857
ENSMUSG00000018076	Med13l	-0.57387	0.257662	-0.541351	0.391816	1.87028	5.8578e-08	0.015728	0.994688	-0.264521	0.997857
ENSMUSG00000018102	H2bc4	0.0308188	0.938861	0.262851	0.452479	-0.704457	0.000226299	0.0156672	0.988926	0.200327	0.997857
ENSMUSG00000018126	Baiap2l2	0.329116	0.529263	0.203193	0.755913	-1.99826	2.93247e-09	0.930631	0.0965113	-0.0744856	0.997857
ENSMUSG00000018143	Mafk	-0.298439	0.479823	-0.0827202	0.888388	1.80172	1.08735e-11	-0.59435	0.237579	0.301813	0.997857
ENSMUSG00000018160	Med1	-0.159451	0.547501	-0.260088	0.38381	0.961023	3.20937e-09	-0.221425	0.577728	0.0414607	0.997857
ENSMUSG00000018166	Erbb3	-1.65154	0.0549658	0.825101	0.475425	0.703449	0.277944	1.32247	0.216559	-1.96026	0.128367
ENSMUSG00000018167	Stard3	0.356293	0.0666705	-0.115718	0.665801	0.0745947	0.635146	0.312812	0.230472	-0.197189	0.997857
ENSMUSG00000018168	Ikzf3	-0.641534	0.735286	1.21698	0.537649	2.7135	0.011493	-1.02042	0.739264	0.410584	0.997857
ENSMUSG00000018169	Mfng	-0.23778	0.354968	0.583531	0.0340638	0.187033	0.295405	0.133713	0.802959	-0.0366252	0.997857
ENSMUSG00000018171	Vmp1	-0.0295615	0.955491	-0.257729	0.580095	0.0582757	0.842836	-0.118073	0.899221	-0.312144	0.997857
ENSMUSG00000018189	Uchl5	-0.0225558	0.970917	0.192921	0.738334	0.608242	0.0392755	-0.628967	0.251212	0.265482	0.997857
ENSMUSG00000018196	Glrx2	0.267608	0.21379	0.213346	0.430402	-0.531222	0.000340097	0.0453322	0.944751	0.0223688	0.997857
ENSMUSG00000018199	Ro60	0.213544	0.588152	-0.159514	0.740285	-0.791504	0.00126465	-0.0879028	0.932116	0.0493954	0.997857
ENSMUSG00000018209	Stk4	-0.752248	0.07938	0.0270087	0.969969	2.11821	3.42936e-12	-0.347229	0.666406	0.0320605	0.997857
ENSMUSG00000018217	Pmp22	0.124247	0.826455	-0.194004	0.75198	-1.32341	1.38928e-05	0.370432	0.636375	0.143994	0.997857
ENSMUSG00000018238	Gdf9	1.18621	0.0641715	0.0688478	0.946573	-0.787874	0.0889777	0.859449	0.368186	-0.74647	0.997857
ENSMUSG00000018239	Zcchc10	0.0140999	0.980494	-0.330342	0.503232	0.36296	0.199551	0.0197814	0.989757	-0.0303478	0.997857
ENSMUSG00000018286	Psmb6	0.523355	0.102937	0.348023	0.404478	-1.34211	3.69332e-09	-0.183002	0.8022	0.136344	0.997857
ENSMUSG00000018287	Spag7	-0.0546401	0.852331	0.182995	0.521324	-0.550738	0.000385499	-0.212666	0.570354	0.168671	0.997857
ENSMUSG00000018293	Pfn1	0.0110563	0.981586	-0.0480721	0.925665	0.467364	0.0437338	-0.274524	0.633738	-0.0632715	0.997857
ENSMUSG00000018322	Tomm34	-0.0421158	0.88058	-0.0476825	0.880601	0.454056	0.00186471	0.0384988	0.953277	-0.0586739	0.997857
ENSMUSG00000018326	Ywhab	0.207893	0.333544	-0.18774	0.475425	0.109042	0.491857	-0.218012	0.506854	-0.0521326	0.997857
ENSMUSG00000018334	Ksr1	-1.28704	0.00958133	0.549022	0.412598	0.320892	0.42372	0.258622	0.830421	-0.751234	0.879463
ENSMUSG00000018339	Gpx3	1.19897	0.0426666	-0.128367	0.890368	-2.97441	2.70758e-12	0.520415	0.636375	0.339715	0.997857
ENSMUSG00000018340	Anxa6	0.470093	0.148016	-0.0271799	0.959296	-1.52762	2.17571e-11	0.183798	0.801102	-0.129777	0.997857
ENSMUSG00000018341	Il12rb2	-2.34113	0.0337275	0.732427	0.651912	1.87468	0.0119919	-0.326133	0.899221	0.462879	NA
ENSMUSG00000018347	Zkscan6	0.185514	0.529365	0.137446	0.701536	0.133942	0.503813	-0.0562579	0.943607	0.120349	0.997857
ENSMUSG00000018362	Kpna2	-0.57484	0.0823937	0.0433503	0.937733	1.43145	9.25392e-10	-0.686103	0.0763473	0.185426	0.997857
ENSMUSG00000018363	Smurf2	-0.297097	0.334816	-0.163396	0.682928	0.0915207	0.696758	0.229886	0.668646	-0.0575919	0.997857
ENSMUSG00000018372	Cep95	-0.148602	0.639132	0.111551	0.771905	0.820589	6.96935e-06	0.216728	0.654366	-0.108073	0.997857
ENSMUSG00000018379	Srsf1	-0.209515	0.89235	0.267459	0.875607	0.963117	0.206834	0.117002	0.971584	-0.566459	NA
ENSMUSG00000018381	Abi3	0.0988934	0.71228	0.209822	0.453842	0.13369	0.419973	-0.0432744	0.94813	-0.394969	0.462603
ENSMUSG00000018387	Shroom1	0.259532	0.784644	-0.672862	0.484539	-2.1652	7.41511e-05	0.272106	0.890228	0.173092	0.997857
ENSMUSG00000018395	Kif3a	0.120424	0.8128	-0.200831	0.708785	-0.725495	0.00998133	0.341316	0.620315	-0.154651	0.997857
ENSMUSG00000018398	Septin8	-0.579048	0.117291	-0.168516	0.750732	1.00856	0.000122408	0.24158	0.751079	-0.151593	0.997857
ENSMUSG00000018401	Mtmr4	-0.299104	0.221625	0.14104	0.665801	0.722222	1.4764e-05	0.0142637	0.988813	-0.0973203	0.997857
ENSMUSG00000018405	Mrm1	-0.151172	0.792088	0.333767	0.566073	1.65623	8.23826e-08	-0.291734	0.749835	0.481015	0.997857
ENSMUSG00000018411	Mapt	-0.551112	0.515408	0.817684	0.396936	-1.5222	0.0048124	-1.07118	0.299626	-0.312163	0.997857
ENSMUSG00000018412	Kansl1	-0.108721	0.832437	-0.681818	0.157237	1.42472	1.97572e-07	0.0914175	0.940326	-0.229629	0.997857
ENSMUSG00000018415	Gid4	0.271629	0.156573	0.0935606	0.725677	-0.575562	1.81549e-05	0.0300373	0.963943	0.247801	0.997857
ENSMUSG00000018417	Myo1b	0.331253	0.568962	-0.243593	0.732744	-1.42033	7.00201e-05	0.100485	0.949758	0.399696	0.997857
ENSMUSG00000018425	Dhx40	0.0784063	0.817857	-0.098666	0.793966	0.276135	0.153041	0.0315424	0.970469	-0.0199915	0.997857
ENSMUSG00000018427	Ypel2	0.140342	0.739592	-0.385957	0.37098	-0.480778	0.0536056	0.483656	0.30725	0.100014	0.997857
ENSMUSG00000018428	Akap1	-0.00426469	0.992628	-0.175465	0.697154	-0.456624	0.0569544	0.167537	0.82438	-0.231925	0.997857
ENSMUSG00000018433	Nol11	0.257855	0.255599	-0.123379	0.679929	0.0407755	0.819819	-0.262473	0.427798	-0.0620596	0.997857
ENSMUSG00000018442	Derl2	0.157811	0.640173	0.105129	0.798611	-0.166141	0.4492	-0.161218	0.798407	0.000652893	0.999179
ENSMUSG00000018446	C1qbp	0.0231703	0.947886	0.0020445	0.99598	-0.00432623	0.984011	-0.266994	0.468122	-0.0994992	0.997857
ENSMUSG00000018449	Rpain	-0.0234363	0.953509	0.382244	0.24239	0.600568	0.00100172	-0.0910309	0.895963	0.249588	0.997857
ENSMUSG00000018451	6330403K07Rik	-1.37238	0.157138	0.980652	0.435911	-2.47115	0.00102134	5.1225	7.22597e-05	-0.146002	NA
ENSMUSG00000018459	Slc13a3	0.741611	0.0906612	-0.316402	0.585035	-1.76008	5.2306e-08	0.547717	0.406823	-0.737687	0.675664
ENSMUSG00000018470	Kcnab3	0.152969	0.815378	0.351612	0.589144	-1.5843	1.1063e-05	-0.0697337	0.968033	0.442337	0.997857
ENSMUSG00000018474	Chd3	-0.0967349	0.842091	-0.218379	0.657828	-0.146634	0.612441	0.622964	0.175082	-0.348308	0.997857
ENSMUSG00000018476	Kdm6b	-0.564025	0.219515	-0.587669	0.305358	1.26782	7.02326e-05	0.0648418	0.966564	-0.247465	0.997857
ENSMUSG00000018481	Appbp2	-0.347214	0.339522	-0.437277	0.315495	0.777995	0.00143801	-0.145827	0.864807	0.0654694	0.997857
ENSMUSG00000018500	Adora2b	-0.427314	0.649198	-1.0641	0.307135	2.12396	0.000195858	0.054792	0.985137	-1.06974	0.923872
ENSMUSG00000018501	Ncor1	-0.237959	0.514976	-0.214502	0.619715	1.24866	3.85893e-08	-0.079473	0.936046	-0.173075	0.997857
ENSMUSG00000018507	Trpv2	-0.15408	0.66581	0.346258	0.360019	0.485375	0.0220055	0.116829	0.8799	-0.134024	0.997857
ENSMUSG00000018509	Cenpv	-0.406722	0.423246	0.936812	0.0906268	0.469583	0.163923	0.0202306	0.992015	0.349785	0.997857
ENSMUSG00000018537	Pcgf2	0.0752999	0.90083	-0.399224	0.475425	-0.944401	0.00238558	0.710267	0.201798	-0.193831	0.997857
ENSMUSG00000018541	Cwc25	-0.490025	0.116759	-0.145452	0.748735	1.08341	7.23377e-07	0.197374	0.756567	-0.17644	0.997857
ENSMUSG00000018547	Pip4k2b	0.0795918	0.770113	-0.30532	0.258547	0.259439	0.101195	-0.0341726	0.962226	-0.242137	0.997857
ENSMUSG00000018548	Trim37	-0.0687948	0.876997	0.188457	0.671305	0.677133	0.00331909	-0.320649	0.559206	0.0771725	0.997857
ENSMUSG00000018554	Ybx2	-0.452722	0.769069	0.621183	0.711253	-0.335557	0.728755	0.474837	0.881047	0.0886938	NA
ENSMUSG00000018559	Ctdnep1	0.135336	0.693395	0.0306172	0.94774	-0.373002	0.0717321	0.0884725	0.909337	-0.213606	0.997857
ENSMUSG00000018565	Elp5	0.394152	0.0777259	-0.0400198	0.910533	-0.437346	0.00707682	-0.115436	0.828069	0.039558	0.997857
ENSMUSG00000018566	Slc2a4	-0.32099	0.790948	1.2035	0.311887	-0.282747	0.709985	-0.0257023	0.99615	0.0796214	0.997857
ENSMUSG00000018567	Gabarap	0.43278	0.186155	0.0488809	0.925665	-0.955822	2.8005e-05	0.000421816	0.999767	0.113584	0.997857
ENSMUSG00000018569	Cldn7	1.67301	0.106679	0.273955	0.850743	-2.40053	0.00145018	1.07632	0.51672	-1.27607	NA
ENSMUSG00000018570	2810408A11Rik	0.321224	0.584333	0.404185	0.533439	-0.123859	0.756612	-0.146461	0.926861	0.688962	0.996835
ENSMUSG00000018572	Phf23	0.344288	0.10412	-0.226743	0.410832	-0.100289	0.552163	-0.0110763	0.99023	0.0201136	0.997857
ENSMUSG00000018574	Acadvl	0.444798	0.242651	0.50555	0.280494	-1.3359	2.74768e-07	-0.0286175	0.983674	0.143344	0.997857
ENSMUSG00000018583	G3bp1	0.156037	0.402795	-0.218793	0.316915	0.299317	0.0162092	-0.298542	0.169974	0.0558597	0.997857
ENSMUSG00000018585	Atox1	0.615238	0.0684399	0.386241	0.377895	-1.29689	7.80357e-08	-0.0489803	0.967008	0.150074	0.997857
ENSMUSG00000018593	Sparc	1.00178	0.168563	0.0194221	0.987433	-2.37707	2.9203e-06	0.578993	0.666413	0.289693	0.997857
ENSMUSG00000018599	Mief2	0.0846598	0.846237	0.222393	0.604148	-0.722753	0.00183134	0.356282	0.492784	-0.253648	0.997857
ENSMUSG00000018604	Tbx3	0.12811	0.855109	-0.758458	0.253393	-1.31522	0.000960207	-0.0916377	0.954674	-0.449473	0.997857
ENSMUSG00000018648	Dusp14	0.857282	0.0915401	-0.582867	0.374102	-1.38505	0.000195402	0.643712	0.414771	0.100524	0.997857
ENSMUSG00000018651	Tada2a	-0.108259	0.760827	-0.037538	0.935362	-0.41586	0.043245	0.0117563	0.99256	0.0600675	0.997857
ENSMUSG00000018654	Ikzf1	-1.74458	0.013779	0.996337	0.287799	2.87921	2.39424e-08	-0.936529	0.390864	0.321152	0.997857
ENSMUSG00000018659	Pnpo	-0.860152	0.161461	0.913676	0.230251	2.30866	6.31678e-08	-0.583268	0.580909	0.781112	0.997857
ENSMUSG00000018661	Cog1	0.249873	0.353819	-0.220222	0.503037	0.144226	0.464421	-8.21604e-05	0.999841	-0.0286933	0.997857
ENSMUSG00000018666	Cbx1	0.0567778	0.850976	-0.184044	0.533212	0.237485	0.158087	-0.0821083	0.890939	0.192868	0.997857
ENSMUSG00000018669	Cdk5rap3	0.480949	0.160007	0.523805	0.216987	-1.37063	1.00924e-08	0.120578	0.893936	0.123304	0.997857
ENSMUSG00000018672	Copz2	0.547995	0.426688	-0.16822	0.861102	-2.44409	3.85893e-08	0.18276	0.920898	0.051747	0.997857
ENSMUSG00000018677	Slc25a39	0.463411	0.171595	-0.0070576	0.990285	0.368426	0.14063	0.0479038	0.967008	0.0450831	0.997857
ENSMUSG00000018678	Sp2	-0.738798	0.148462	-0.455552	0.497838	1.89217	1.31283e-07	-0.246277	0.837995	-0.115774	0.997857
ENSMUSG00000018697	Aatf	0.709731	0.0116586	-0.0850147	0.845803	-0.502854	0.0175717	-0.496365	0.191531	0.246548	0.997857
ENSMUSG00000018698	Lhx1	-2.73739	0.170435	-0.0614518	NA	3.67378	0.00799268	1.21305	0.729523	0.600055	NA
ENSMUSG00000018707	Dync1h1	0.414142	0.0707934	-0.132739	0.676283	-0.43271	0.0099788	0.084575	0.890939	-0.233904	0.997857
ENSMUSG00000018733	Pex12	0.209735	0.497749	-0.116304	0.770154	-0.495873	0.0134909	-0.0547224	0.949758	0.0223936	0.997857
ENSMUSG00000018736	Ndel1	-0.101789	0.648928	-0.0438048	0.878855	-0.298373	0.0282816	0.0885912	0.843728	0.0698696	0.997857
ENSMUSG00000018740	Slc25a35	-0.996192	0.0441478	0.900664	0.149199	0.378839	0.300011	0.193731	0.881047	0.307334	0.997857
ENSMUSG00000018750	Zbtb4	0.100689	0.84341	0.0577019	0.925611	-0.417367	0.140446	0.582863	0.25497	-0.304919	0.997857
ENSMUSG00000018752	Tnfsfm13	0.0491454	0.976304	-0.342432	0.83207	0.853123	0.278875	-0.163149	0.960181	-0.372579	NA
ENSMUSG00000018761	Mpdu1	0.30456	0.0822646	0.156948	0.4931	-0.430784	0.000585696	0.0206297	0.971811	-0.0420724	0.997857
ENSMUSG00000018765	Fxr2	0.15009	0.582167	-0.101485	0.764469	-0.134464	0.464766	-0.0701952	0.917843	-0.0783705	0.997857
ENSMUSG00000018770	Atp5g3	0.389839	0.223688	0.191143	0.652942	-0.93781	2.26662e-05	0.170504	0.814402	-0.0247735	0.997857
ENSMUSG00000018774	Cd68	0.531502	0.0461527	0.0200815	0.96445	-0.897311	2.95796e-06	0.143663	0.821924	-0.0690805	0.997857
ENSMUSG00000018796	Acsl1	-0.488224	0.232775	0.341354	0.510952	1.97812	1.38551e-12	-0.346728	0.628475	-0.101722	0.997857
ENSMUSG00000018800	Abca5	-0.546606	0.148869	-0.298903	0.555497	-0.879882	0.00223479	0.227137	0.769036	-0.25486	0.997857
ENSMUSG00000018809	Smyd4	0.350293	0.293288	-0.329727	0.422742	0.0400683	0.881286	0.155336	0.836807	-0.162074	0.997857
ENSMUSG00000018819	Lsp1	-0.0901675	0.869694	-0.213886	0.701449	0.255676	0.412368	0.750209	0.126715	-0.264128	0.997857
ENSMUSG00000018820	Zfyve27	-0.0160731	0.971196	-0.0740378	0.868579	1.01102	8.53633e-07	-0.216899	0.703343	0.0224545	0.997857
ENSMUSG00000018821	Avpi1	0.803983	0.141743	-0.0584282	0.948054	-2.63739	1.04044e-11	0.0427126	0.983419	0.034123	0.997857
ENSMUSG00000018822	Sfrp5	2.03114	0.112913	-1.13501	0.496233	-3.12854	0.000891082	0.364241	0.928747	1.56938	0.997857
ENSMUSG00000018830	Myh11	-0.0535266	0.949342	0.339269	0.654759	-2.09458	1.40402e-07	0.209126	0.887575	0.124268	0.997857
ENSMUSG00000018841	Rad51d	-0.187558	0.569744	0.491293	0.159287	0.177026	0.40917	0.0732348	0.931185	-0.121678	0.997857
ENSMUSG00000018844	Fndc8	-0.626418	NA	1.83717	NA	-1.19786	0.262284	-0.517823	0.895781	0.295006	NA
ENSMUSG00000018845	Unc45b	-0.448015	0.638217	0.84621	0.412417	-1.84239	0.00123642	0.26934	0.898358	-0.831606	0.997857
ENSMUSG00000018846	Pank3	-0.476421	0.247571	-0.701625	0.159287	1.38942	8.83173e-07	-0.0715817	0.954193	0.101975	0.997857
ENSMUSG00000018848	Rars	0.374771	0.209036	-0.121028	0.773956	-0.493806	0.0199266	-0.388072	0.364504	0.11667	0.997857
ENSMUSG00000018849	Wwc1	0.633391	0.572298	-0.329283	0.816087	-0.920263	0.220974	-0.135582	0.967526	0.0265653	NA
ENSMUSG00000018858	Mrpl58	0.573454	0.0677881	0.324211	0.430448	-1.2026	8.25064e-08	-0.04509	0.967008	0.135464	0.997857
ENSMUSG00000018861	Fdxr	-0.108068	0.786969	-0.0809568	0.864487	-0.733529	0.000989582	0.302539	0.568595	-0.0359433	0.997857
ENSMUSG00000018868	Pnpla5 ENSMUSG00000018868	4.04351	NA	-5.02881	NA	0	1	0	NA	1.03238	NA
ENSMUSG00000018882	Mrpl45	0.51859	0.0571861	0.144296	0.708139	-0.704959	0.000341683	-0.0419593	0.965336	0.0425555	0.997857
ENSMUSG00000018893	Mb	-0.0200358	0.991588	1.09714	0.512369	-3.44035	0.000164494	-0.447055	0.895855	0.390787	0.997857
ENSMUSG00000018899	Irf1	-0.700014	0.0540861	0.362163	0.453623	1.04986	5.87932e-05	0.232669	0.763465	-0.233676	0.997857
ENSMUSG00000018900	Slc22a5	-0.119165	0.75844	-0.106042	0.814917	0.12962	0.593391	0.260777	0.637293	-0.00501329	0.997857
ENSMUSG00000018906	P4ha2	0.671355	0.347446	-0.407232	0.655042	-2.52898	8.99887e-08	-0.351811	0.822123	-0.0413678	0.997857
ENSMUSG00000018907	Alox12e	-0.520327	0.74422	-0.0366526	0.986773	3.21101	0.000106384	-1.00095	0.614799	-0.328679	NA
ENSMUSG00000018909	Arrb1	-0.515037	0.258421	0.565443	0.311247	1.77023	1.04874e-08	-0.359079	0.661155	0.202286	0.997857
ENSMUSG00000018919	Tm4sf5	-1.04903	0.473189	1.45303	0.379923	-0.567264	0.532775	2.50664	0.0863131	-1.18793	NA
ENSMUSG00000018920	Cxcl16	-0.751133	0.0426207	0.151981	0.7812	-0.660157	0.0162	0.193856	0.825307	-0.643514	0.629508
ENSMUSG00000018921	Pelp1	0.183616	0.628547	-0.239647	0.56782	-0.0869838	0.738427	-0.0756316	0.939559	-0.0733842	0.997857
ENSMUSG00000018923	Med11	0.122295	0.740418	0.0989527	0.819783	-0.0891339	0.706309	-0.272304	0.593127	-0.0545785	0.997857
ENSMUSG00000018924	Alox15	-2.86717	0.0983965	1.45075	0.525273	2.85136	0.0240141	-1.66825	0.57969	1.4863	0.997857
ENSMUSG00000018927	Ccl6	-1.57588	0.0176624	1.02431	0.231728	1.44878	0.00311487	-0.661036	0.577728	0.653589	0.997857
ENSMUSG00000018930	Ccl4	-1.86031	0.0206903	1.27422	0.225003	0.715226	0.223711	-0.5555	0.715666	0.480635	0.997857
ENSMUSG00000018931	Natd1	0.355485	0.154694	0.0395316	0.921134	0.229567	0.216898	0.464027	0.128896	0.0180017	0.997857
ENSMUSG00000018932	Map2k3	0.422494	0.188329	-0.209374	0.620041	0.244392	0.313845	-0.297253	0.59199	0.0246655	0.997857
ENSMUSG00000018965	Ywhah	-0.230999	0.42266	-0.289514	0.396815	1.09227	3.90603e-09	-0.260821	0.557085	-0.270086	0.997857
ENSMUSG00000018974	Sart3	-0.0398442	0.881202	-0.103979	0.703783	0.67707	7.26785e-07	-0.0788635	0.875609	-0.0347646	0.997857
ENSMUSG00000018983	E2f2	-1.53074	0.0785048	1.4127	0.197433	2.69588	1.41655e-05	-0.92229	0.520835	0.67701	0.997857
ENSMUSG00000018986	Slfn3	-0.07611	0.957656	0.648323	0.594429	1.90093	0.00148355	-0.582691	0.730406	-0.863832	NA
ENSMUSG00000018995	Nars2	-0.0167004	0.979809	-0.0707275	0.917393	0.334319	0.299089	0.0942733	0.941967	-0.0572049	0.997857
ENSMUSG00000018999	Slc35b4	-0.0836747	0.720435	-0.204726	0.403522	0.0255386	0.871912	0.152962	0.657828	-0.270481	0.885868
ENSMUSG00000019027	Dnah1	0.293311	0.634208	-0.142202	0.855678	-1.84517	1.40586e-06	0.726744	0.337869	0.115819	0.997857
ENSMUSG00000019039	Dalrd3	0.210598	0.469791	0.3282	0.324993	0.0990066	0.634513	0.149914	0.798939	-0.100885	0.997857
ENSMUSG00000019054	Fis1	0.369773	0.260233	0.499029	0.208295	-0.461032	0.0466348	-0.0179436	0.989242	0.161433	0.997857
ENSMUSG00000019055	Plod1	0.512533	0.197542	-0.180067	0.747653	-1.71192	5.57544e-10	0.261698	0.74302	-0.117285	0.997857
ENSMUSG00000019066	Rab3d	-0.872142	0.120059	0.260834	0.74461	1.96472	6.31229e-07	-0.382281	0.737154	-0.0740994	0.997857
ENSMUSG00000019080	Mfsd3	0.0406369	0.946293	0.645864	0.187553	-0.672484	0.0179318	0.184726	0.848248	0.0461259	0.997857
ENSMUSG00000019082	Slc25a22	-0.513519	0.201675	-0.306475	0.556993	1.00468	0.000350163	-0.0171554	0.992015	-0.224222	0.997857
ENSMUSG00000019087	Atp6ap1	0.305323	0.180851	0.188098	0.522323	-0.297654	0.072826	-0.103972	0.850113	0.25056	0.997857
ENSMUSG00000019088	Dnase1l1	0.0376091	0.946223	0.272731	0.573653	-0.127955	0.665599	-0.00350521	0.999266	-0.151005	0.997857
ENSMUSG00000019102	Aldh3a1	0.65043	0.464137	0.333141	0.772712	-1.07762	0.0670975	0.140097	0.958628	0.648826	0.997857
ENSMUSG00000019122	Ccl9	0.796548	0.0119497	-0.520574	0.208423	-0.763805	0.00123195	0.0319303	0.977206	0.10545	0.997857
ENSMUSG00000019124	Scrn1	0.706609	0.301585	0.231367	0.808928	-2.75942	2.38798e-09	0.452849	0.732071	0.43081	0.997857
ENSMUSG00000019132	BC005537	-0.162869	0.625504	-0.341634	0.342742	0.935932	2.27738e-06	-0.187739	0.742933	-0.133774	0.997857
ENSMUSG00000019139	Isyna1	0.297565	0.396329	0.285787	0.496062	-0.0211638	0.938814	0.270113	0.651246	-0.272042	0.997857
ENSMUSG00000019143	Hars2	0.142286	0.589965	0.100374	0.756562	-0.158169	0.364619	0.131654	0.794377	0.118117	0.997857
ENSMUSG00000019158	Tmem160	0.331569	0.429023	0.638108	0.17818	-1.12429	3.20762e-05	0.116551	0.915063	-0.000806916	0.999179
ENSMUSG00000019173	Rab5c	-0.197002	0.399048	0.0298464	0.932783	0.615428	5.21662e-05	-0.23256	0.502555	-0.106559	0.997857
ENSMUSG00000019178	Styxl1	0.276952	0.902666	0.960633	NA	-0.110806	0.930137	0.536603	0.901024	-0.192426	NA
ENSMUSG00000019179	Mdh2	0.535789	0.0519233	0.279514	0.443693	-1.01622	2.9331e-07	-0.0591159	0.945627	0.107805	0.997857
ENSMUSG00000019188	H13	0.548318	0.0951231	0.034545	0.949628	-1.01533	1.4554e-05	-0.0729179	0.943292	0.0709345	0.997857
ENSMUSG00000019189	Rnf145	-0.326425	0.260709	-0.229202	0.533439	1.31029	2.80633e-11	0.123014	0.858961	0.0446331	0.997857
ENSMUSG00000019194	Scn1b	0.0539058	0.957758	0.237565	0.812221	-2.33186	1.10307e-06	0.605927	0.61822	-0.0716856	0.997857
ENSMUSG00000019210	Atp6v1e1	0.630501	0.00222202	0.187378	0.511897	-0.72573	2.73778e-06	0.171705	0.680965	0.482975	0.216997
ENSMUSG00000019214	Chtf18	-0.36942	0.453657	0.170822	0.792442	1.62282	1.71249e-07	-0.629582	0.310115	0.0833541	0.997857
ENSMUSG00000019230	Lhx9	-0.251491	0.780471	-0.509556	0.592022	-1.71724	0.00303335	0.158469	0.941796	0.244446	0.997857
ENSMUSG00000019235	Rps6kl1	-0.901698	0.248983	0.591837	0.557071	-1.17243	0.042853	0.548082	0.70353	0.345714	NA
ENSMUSG00000019254	Ppp1r12c	0.141842	0.650402	0.108666	0.773625	0.187313	0.352495	0.0573096	0.943292	-0.130281	0.997857
ENSMUSG00000019256	Ahr	-0.248665	0.704699	-0.568256	0.417028	0.248232	0.563913	-0.13208	0.93465	-0.61576	0.997857
ENSMUSG00000019261	Map1s	0.268872	0.597481	-0.129646	0.843457	-0.0803334	0.823094	0.253331	0.791556	-0.486708	0.997857
ENSMUSG00000019278	Dpep1	0.557657	0.275222	0.530135	0.401862	-0.654319	0.0690097	0.992003	0.0913045	-0.0649116	0.997857
ENSMUSG00000019295	Tmem129	-0.00203726	0.994528	-0.00341567	0.99241	0.358858	0.0113717	0.051925	0.930772	-0.0330595	0.997857
ENSMUSG00000019297	Nop9	0.0106308	0.980805	0.0234982	0.960766	0.574862	0.00542965	-0.292195	0.543471	-0.0751144	0.997857
ENSMUSG00000019301	Hsd17b1	-1.18691	0.210934	0.778462	0.527341	1.13922	0.0713791	-0.242144	0.927764	0.525923	NA
ENSMUSG00000019302	Atp6v0a1	-0.43087	0.0968831	0.18151	0.599148	1.05374	8.44974e-09	-0.0839305	0.90554	-0.199473	0.997857
ENSMUSG00000019303	Psmc3ip	-0.0121023	0.985042	0.0159953	0.982863	1.20998	9.00421e-05	-0.731488	0.198898	0.191489	0.997857
ENSMUSG00000019312	Grb7	-5.11562	0.0308253	5.10179	0.0760028	1.9251	0.113335	0.553574	0.92008	1.23672	NA
ENSMUSG00000019320	Noxo1	-0.252124	0.669829	0.298346	0.652942	-0.441126	0.2311	0.732212	0.274947	-0.0465755	0.997857
ENSMUSG00000019326	Aoc3	-0.613163	0.348357	-0.0779016	0.938942	0.349947	0.465529	0.773863	0.395347	-0.688125	0.997857
ENSMUSG00000019338	Zfp687	-0.0712685	0.866738	-0.0117205	0.982185	0.891361	4.27789e-05	-0.164518	0.818081	-0.165286	0.997857
ENSMUSG00000019359	Gdpd2	0.759675	0.451058	0.85315	0.471865	0.361425	0.620574	0.561932	0.774796	0.974711	0.997857
ENSMUSG00000019362	D8Ertd738e	0.498352	0.134451	0.442592	0.2941	-0.920371	9.02878e-05	-0.125606	0.88666	0.0890011	0.997857
ENSMUSG00000019370	Calm3	-0.0451722	0.868481	0.117752	0.664835	0.171407	0.258157	0.0138649	0.986061	-0.151726	0.997857
ENSMUSG00000019373	Cops3	0.17201	0.471973	0.232607	0.403522	-0.52845	0.000553171	-0.226852	0.518678	0.143797	0.997857
ENSMUSG00000019428	Fkbp8	0.36307	0.138283	0.262416	0.404716	-0.387202	0.028962	0.152255	0.768059	0.000106373	0.999647
ENSMUSG00000019432	Ddx39b	0.252871	0.257654	-0.0339716	0.922618	0.190935	0.243155	-0.0516042	0.938818	0.00253795	0.997857
ENSMUSG00000019433	Gipc1 ENSMUSG00000019433	0.459463	0.0681385	0.0498655	0.900315	-0.658006	0.000290041	0.0208529	0.982392	-0.0866862	0.997857
ENSMUSG00000019437	Tlcd1	-0.19759	0.658694	0.290912	0.550374	1.18782	4.41512e-06	-0.0895775	0.938377	0.346301	0.997857
ENSMUSG00000019461	Plscr3	-0.442734	0.145023	-0.0712599	0.878549	0.368948	0.0989713	0.273567	0.610624	-0.190997	0.997857
ENSMUSG00000019464	Ptger1	0.165336	0.822476	-0.30272	0.698918	-1.41993	0.00135441	-0.0621471	0.971896	-0.463718	0.997857
ENSMUSG00000019467	Arhgef25	0.0465076	0.950599	-0.0916594	0.906501	-1.65705	2.60244e-06	0.697775	0.325822	-0.193127	0.997857
ENSMUSG00000019470	Xab2	0.241003	0.417623	0.151265	0.686924	0.26234	0.199414	0.0895924	0.902586	-0.0413632	0.997857
ENSMUSG00000019471	Cdc37	0.763541	0.0336756	0.0845009	0.88093	-0.984803	0.000152848	0.0723043	0.950801	0.0885504	0.997857
ENSMUSG00000019478	Rab4a	0.266201	0.523484	0.305563	0.519019	-0.776186	0.00292884	0.581017	0.244975	-0.0478014	0.997857
ENSMUSG00000019487	Trip10	-0.0778782	0.900097	-0.166832	0.795301	-0.766607	0.0166657	0.134958	0.913401	-0.0985389	0.997857
ENSMUSG00000019494	Cops6	0.457509	0.199287	0.421018	0.347148	-1.20099	1.13901e-06	-0.0367076	0.974878	0.0513467	0.997857
ENSMUSG00000019505	Ubb	0.0447865	0.891545	0.143289	0.656544	0.297433	0.0890796	-0.101879	0.864673	0.21812	0.997857
ENSMUSG00000019518	Ap4m1	-0.177075	0.507643	-0.483694	0.0970392	1.02358	8.30419e-10	0.174848	0.697085	-0.189278	0.997857
ENSMUSG00000019528	Gyg	-0.436803	0.514321	0.775468	0.303452	-0.149495	0.757567	-0.220771	0.887827	-0.0951532	0.997857
ENSMUSG00000019539	Rcn3	0.812806	0.207287	-0.140247	0.885346	-3.11735	2.68705e-12	0.25816	0.873871	0.0178145	0.997857
ENSMUSG00000019558	Slc6a8	0.651422	0.170546	0.0287707	0.970443	-1.42344	1.92629e-05	0.212609	0.854537	-0.24205	0.997857
ENSMUSG00000019564	Arid3a	-0.970961	0.0805143	-0.00446492	0.996345	2.50184	2.1372e-10	-0.428361	0.688141	-0.0200493	0.997857
ENSMUSG00000019577	Pdk4	-0.373744	0.676522	-0.370472	0.7209	-1.43771	0.00701632	-0.54899	0.702137	0.134984	0.997857
ENSMUSG00000019578	Ubxn6	0.568912	0.0530638	0.24998	0.522167	-1.02378	1.24038e-06	0.0813593	0.929703	0.183954	0.997857
ENSMUSG00000019579	Mydgf	0.464883	0.225628	0.1271	0.818226	-1.63469	6.02248e-10	-0.159444	0.867148	0.0356747	0.997857
ENSMUSG00000019590	Cyb561	0.744609	0.0686277	-0.0171629	0.979924	-1.53319	1.92722e-07	0.211498	0.829035	-0.0733278	0.997857
ENSMUSG00000019647	Sema6a	-0.0217131	0.974982	-0.114951	0.866859	-1.08609	0.000754597	0.612347	0.339049	-0.266903	0.997857
ENSMUSG00000019659	Ccdc12	0.421581	0.169359	0.510431	0.1743	-0.833119	0.000105181	-0.0597433	0.95091	0.111792	0.997857
ENSMUSG00000019689	Fmc1	-0.206881	0.699408	0.81473	0.123642	-0.605871	0.0549973	0.025718	0.988926	0.227859	0.997857
ENSMUSG00000019699	Akt3	0.074066	0.826827	-0.446566	0.159734	0.585774	0.00136557	0.0230893	0.97917	-0.123371	0.997857
ENSMUSG00000019710	Mrpl24	0.480341	0.0998317	0.294959	0.438493	-0.666469	0.00146227	0.0178854	0.988677	0.131393	0.997857
ENSMUSG00000019715	Gle1	0.226789	0.236587	0.0903132	0.730865	-0.32681	0.0147443	-0.168417	0.613269	0.122512	0.997857
ENSMUSG00000019718	L3hypdh	-0.00739629	0.989574	-0.233158	0.664774	-1.83017	5.2842e-10	0.389217	0.562657	0.152459	0.997857
ENSMUSG00000019726	Lyst	-1.01721	0.188158	-1.19148	0.215607	3.89069	6.05333e-13	-0.495512	0.750841	-0.104422	0.997857
ENSMUSG00000019731	Slc35e1	-0.220524	0.678551	-0.44281	0.435875	0.976175	0.0018116	-0.280551	0.75768	-0.128696	0.997857
ENSMUSG00000019732	Calr3	-0.0792586	0.939638	0.54533	0.546599	-1.50674	0.00349702	-0.448946	0.767956	0.682259	NA
ENSMUSG00000019734	Tmc4	-0.378515	0.399654	-0.0119629	0.986353	1.331	3.42278e-06	-0.0289462	0.985953	-0.0198855	0.997857
ENSMUSG00000019737	Syne4	-0.081376	0.952164	0.130038	0.928877	-0.697566	0.312888	0.551986	0.762242	-0.395277	NA
ENSMUSG00000019738	Polr2i	0.0644114	0.883063	0.574782	0.141907	-1.00761	7.93499e-06	-0.0425682	0.968508	0.196681	0.997857
ENSMUSG00000019761	Krt10	0.359075	0.644875	-0.0385943	0.971129	-0.690896	0.157962	-0.163997	0.935451	0.235259	0.997857
ENSMUSG00000019763	Rmnd1	0.404301	0.179287	0.393289	0.295292	-0.486323	0.0232213	0.160508	0.817157	-0.0568343	0.997857
ENSMUSG00000019767	Ccdc170	0.129692	0.932355	-0.0136365	0.993991	0.970788	0.198678	0.934524	0.623203	-0.168445	NA
ENSMUSG00000019768	Esr1	0.281401	0.490563	0.166338	0.748652	-0.349749	0.200039	0.475768	0.383239	0.131674	0.997857
ENSMUSG00000019773	Fbxo5	-0.924575	0.0716784	0.58656	0.380117	2.32931	1.08247e-10	-1.01395	0.0995414	0.396453	0.997857
ENSMUSG00000019774	Mtrf1l	0.200879	0.643799	0.114301	0.832524	0.158732	0.573635	0.0518128	0.967008	0.0818441	0.997857
ENSMUSG00000019775	Rgs17	2.02528	0.148591	-2.25698	0.195154	-4.0786	0.00254113	-1.0262	0.731709	1.51835	NA
ENSMUSG00000019777	Hdac2	-0.0706637	0.714014	-0.157288	0.438493	-0.153343	0.193675	-0.272241	0.165827	0.32097	0.303324
ENSMUSG00000019779	Frk	0.0190571	0.983228	-0.201132	0.823119	-1.41152	0.00144405	0.557527	0.60061	-0.204709	0.997857
ENSMUSG00000019782	Rwdd1	0.295827	0.372919	0.290453	0.467863	-1.2762	4.66123e-09	-0.275476	0.61822	0.147327	0.997857
ENSMUSG00000019787	Trdn	-0.35703	0.850976	1.44085	0.43187	-3.97945	7.44974e-05	0.414381	0.92008	0.132484	0.997857
ENSMUSG00000019789	Hey2	-0.138146	0.869033	0.612944	0.433972	-1.46697	0.000887219	0.786857	0.419588	0.473274	0.997857
ENSMUSG00000019790	Stxbp5	-0.1567	0.717169	-0.221644	0.639943	1.22017	6.48349e-07	-0.269119	0.68332	-0.00193403	0.998521
ENSMUSG00000019791	Hint3	0.136887	0.792579	0.353122	0.499041	-1.1628	4.87224e-05	0.217755	0.818081	0.280913	0.997857
ENSMUSG00000019792	Trmt11	-0.501256	0.121501	-0.0279833	0.958755	0.626237	0.00631778	-0.52863	0.200901	0.582071	0.506197
ENSMUSG00000019794	Katna1	0.23656	0.48574	0.15414	0.715495	-0.0461164	0.854051	-0.0379906	0.969328	0.124766	0.997857
ENSMUSG00000019795	Pcmt1	0.0864216	0.741244	0.0981609	0.739072	0.248621	0.104669	-0.140548	0.740863	0.189306	0.997857
ENSMUSG00000019796	Lrp11	-0.615521	0.209238	-0.282781	0.684973	-0.119519	0.774674	0.396562	0.6159	-0.444313	0.997857
ENSMUSG00000019797	Mtres1	0.439138	0.25127	0.359587	0.452977	-1.64225	3.51843e-10	0.120288	0.905863	0.299864	0.997857
ENSMUSG00000019802	Sec63	0.354038	0.161574	-0.243556	0.454714	-0.513509	0.00441847	-0.197492	0.676711	0.109946	0.997857
ENSMUSG00000019804	Snx3	-0.184241	0.402401	-0.265202	0.305358	0.485403	0.000792624	-0.172355	0.642536	-0.0438662	0.997857
ENSMUSG00000019806	Aig1	0.346194	0.321	0.0195659	0.971146	-0.93539	7.04686e-05	0.252877	0.688471	-0.0849527	0.997857
ENSMUSG00000019808	Adat2	0.284966	0.648302	-0.089886	0.913255	0.462646	0.228921	-0.238043	0.847372	-0.112414	0.997857
ENSMUSG00000019809	Pex3	-0.121352	0.719504	-0.0383189	0.931568	0.354631	0.0734417	0.164326	0.769122	-0.265879	0.997857
ENSMUSG00000019810	Fuca2	0.0273337	0.943662	-0.214894	0.522607	0.568885	0.00188039	-0.0679501	0.930448	0.0379906	0.997857
ENSMUSG00000019813	Cep57l1	-0.718488	0.0968831	0.275841	0.644811	1.34805	5.75982e-06	-0.239683	0.799659	0.122548	0.997857
ENSMUSG00000019814	Ltv1	0.148254	0.584899	-0.135119	0.671376	-0.163691	0.365386	-0.298063	0.39137	0.203604	0.997857
ENSMUSG00000019817	Plagl1	-1.51689	0.0661357	-1.59303	0.123666	0.882251	0.165452	1.86362	0.0533564	0.101619	0.997857
ENSMUSG00000019818	Cd164	-0.0491223	0.919904	-0.563376	0.187291	0.14187	0.605471	0.0693827	0.948882	-0.00963561	0.997857
ENSMUSG00000019820	Utrn	0.0360659	0.943066	-0.645072	0.115331	0.0853338	0.7577	0.343832	0.539242	-0.036333	0.997857
ENSMUSG00000019822	Smpd2	0.62867	0.0272901	0.33992	0.360019	-1.03075	4.88351e-07	0.546049	0.129494	-0.0657829	0.997857
ENSMUSG00000019823	Mical1	0.377445	0.232775	-0.0742527	0.875354	0.101378	0.682257	-0.108585	0.894209	0.0468707	0.997857
ENSMUSG00000019826	Zbtb24	-0.245334	0.384351	0.138258	0.70488	0.436631	0.018685	0.313879	0.422403	-0.117361	0.997857
ENSMUSG00000019828	Grm1	-0.0716365	0.980177	0.0514423	NA	0.559092	0.702743	-0.713111	0.88666	0.78059	NA
ENSMUSG00000019831	Wasf1	-0.246314	0.790311	-0.685955	0.475425	-1.23673	0.0351875	0.404872	0.797169	-0.177469	0.997857
ENSMUSG00000019832	Rab32	-0.675229	0.17128	0.21586	0.757883	1.50771	1.1391e-05	-0.474107	0.569263	-0.221728	0.997857
ENSMUSG00000019837	Gtf3c6	0.397427	0.265813	-0.0594771	0.913345	-0.749447	0.00238593	-0.458541	0.363563	0.256713	0.997857
ENSMUSG00000019838	Slc16a10	-0.973744	0.0365737	0.445982	0.471855	2.35008	1.61105e-12	-0.468414	0.559206	0.437253	0.997857
ENSMUSG00000019841	Rev3l	-0.751292	0.124366	-0.274647	0.686428	1.48327	1.73875e-05	-0.0403937	0.981556	-0.170353	0.997857
ENSMUSG00000019842	Traf3ip2	0.318371	0.42585	0.147325	0.777295	-0.268551	0.331355	-0.0399897	0.973457	-0.129202	0.997857
ENSMUSG00000019843	Fyn	0.220207	0.583065	-0.149605	0.764044	-0.413956	0.107013	0.101663	0.91997	0.0969195	0.997857
ENSMUSG00000019845	Tube1	-0.161663	0.77387	-0.20162	0.753189	1.78929	1.58894e-09	-0.379539	0.593127	-0.530686	0.997857
ENSMUSG00000019846	Lama4	0.477352	0.33994	-0.361405	0.557071	-2.23853	1.67256e-11	0.419701	0.61822	-0.0557637	0.997857
ENSMUSG00000019848	Popdc3	-1.02764	0.342507	0.947253	0.473798	-3.28082	1.57316e-05	-0.804044	0.664526	-0.854227	0.997857
ENSMUSG00000019849	Prep	-0.0969689	0.806978	-0.0744548	0.872737	0.825729	0.000104012	-0.291156	0.570794	-0.35958	0.997857
ENSMUSG00000019850	Tnfaip3	0.270651	0.54279	-0.605836	0.215431	1.13005	4.00167e-05	0.474334	0.422487	-0.358508	0.997857
ENSMUSG00000019851	Perp	-0.279811	0.662442	0.0611803	0.945768	0.24262	0.555959	-0.659453	0.46754	1.27164	0.191721
ENSMUSG00000019852	Arfgef3	0.0872374	0.945409	-0.206939	0.875156	-0.640639	0.354299	-0.495335	0.825561	1.13191	NA
ENSMUSG00000019853	Hebp2	0.700629	0.254421	-0.455786	0.557071	-2.66188	7.90255e-10	0.832866	0.330934	0.0638651	0.997857
ENSMUSG00000019854	Reps1	-0.189056	0.584248	-0.133206	0.755763	0.854405	4.56958e-05	-0.116714	0.881047	-0.146111	0.997857
ENSMUSG00000019856	Fam184a	0.269828	0.744249	-0.568137	0.513301	-0.10564	0.85194	0.362193	0.817192	0.133472	NA
ENSMUSG00000019857	Asf1a	-0.124008	0.76306	-0.030349	0.95437	1.23379	2.93639e-08	-0.620418	0.109715	0.476001	0.879463
ENSMUSG00000019861	Gopc	-0.158265	0.70223	-0.173641	0.711867	0.192108	0.46538	0.0135532	0.99262	-0.185398	0.997857
ENSMUSG00000019863	Qrsl1	-0.335541	0.262708	0.175257	0.657714	0.398594	0.0547673	0.0105148	0.993415	0.0254853	0.997857
ENSMUSG00000019864	Rtn4ip1	0.406759	0.183884	0.0721721	0.875156	-0.0998446	0.676122	-0.124096	0.871318	-0.120975	0.997857
ENSMUSG00000019866	Crybg1	-0.246583	0.442153	-0.139835	0.738619	0.988148	1.03469e-06	-0.101406	0.890939	-0.63768	0.185876
ENSMUSG00000019868	Vta1	0.384801	0.030867	-0.0761514	0.771905	-0.0861405	0.546925	-0.147951	0.664107	0.124159	0.997857
ENSMUSG00000019872	Smpdl3a	-0.335051	0.459995	0.182166	0.756298	0.651199	0.0288386	0.106095	0.932416	0.116095	0.997857
ENSMUSG00000019873	Reep3	-0.125056	0.753364	-0.331216	0.415396	0.272582	0.254233	-0.00801498	0.996396	0.137651	0.997857
ENSMUSG00000019874	Fabp7	1.33474	0.0461527	0.55897	0.514078	-1.57475	0.000930061	-0.19984	0.927189	0.64211	0.997857
ENSMUSG00000019876	Pkib	-0.860556	0.0578235	0.175798	0.799312	1.41297	7.02536e-06	-0.405248	0.590311	-0.193774	0.997857
ENSMUSG00000019877	Serinc1	0.111184	0.740942	-0.47867	0.145615	-0.239171	0.240204	-0.029716	0.973438	0.172359	0.997857
ENSMUSG00000019878	Hsf2	-0.353665	0.360641	0.216132	0.661199	-0.638703	0.0150804	0.516006	0.301205	-0.221185	0.997857
ENSMUSG00000019880	Rspo3	0.103101	0.920902	0.214188	0.845275	-1.25288	0.0184222	0.952192	0.384711	0.325025	0.997857
ENSMUSG00000019883	Echdc1	0.0224626	0.958006	0.0460311	0.919683	-0.288083	0.175892	-0.259599	0.607202	0.289524	0.997857
ENSMUSG00000019889	Ptprk	0.429969	0.489281	0.249725	0.753448	-1.7129	1.41348e-05	0.0887739	0.962853	0.36612	0.997857
ENSMUSG00000019890	Nts	-0.980891	0.565187	-0.223777	0.930235	-3.47029	0.0384116	0.076536	0.988926	-1.18965	NA
ENSMUSG00000019891	Dcbld1	0.196486	0.770747	0.182694	0.813874	-1.67907	9.54785e-06	0.135327	0.933857	0.0931549	0.997857
ENSMUSG00000019893	Ros1	0.65661	0.797521	0.152628	0.961674	-2.89224	0.0659437	0.222096	0.9736	0.663444	NA
ENSMUSG00000019894	Slc6a15	0.232491	0.76842	0.343113	0.678132	-1.91897	3.82022e-05	-0.370116	0.763157	-0.436428	0.997857
ENSMUSG00000019897	Ccdc59	0.0310189	0.900555	-0.146651	0.525273	-0.249763	0.0550374	-0.0304348	0.957279	0.129828	0.997857
ENSMUSG00000019899	Lama2	-0.275314	0.746565	0.123191	0.907286	-1.84226	0.000142711	0.938745	0.329306	-0.476635	0.997857
ENSMUSG00000019906	Lin7a	0.10702	0.871336	-0.476869	0.45739	-1.10367	0.00439405	0.155814	0.899221	-0.327411	0.997857
ENSMUSG00000019907	Ppp1r12a	-0.631079	0.179948	-0.467604	0.442771	1.98291	1.37529e-09	-0.313992	0.738299	-0.124619	0.997857
ENSMUSG00000019913	Sim1	-2.34013	NA	0	NA	0	1	2.2831	NA	-2.50994	NA
ENSMUSG00000019916	P4ha1	0.357954	0.446903	-0.408454	0.46198	-1.77833	4.02654e-09	-0.591839	0.336546	0.197975	0.997857
ENSMUSG00000019917	Septin10	-0.155159	0.730802	-0.33651	0.477338	-0.428295	0.118155	-0.217587	0.77463	0.000957852	0.999179
ENSMUSG00000019920	Lims1	-0.360784	0.436159	-0.2864	0.610969	1.30729	1.23081e-05	-0.337685	0.667527	-0.0181636	0.997857
ENSMUSG00000019923	Zwint	0.283851	0.269884	-0.191087	0.555535	0.630001	0.00031091	-0.399468	0.215213	-0.0321644	0.997857
ENSMUSG00000019927	Ube2d1	-0.584591	0.185255	-0.417108	0.463359	0.358425	0.283168	0.315489	0.70908	-0.157452	0.997857
ENSMUSG00000019929	Dcn	0.323016	0.728259	0.124291	0.917266	-1.75081	0.000976596	0.434319	0.791806	0.414832	0.997857
ENSMUSG00000019932	Kera	-1.79719	0.0890033	1.36964	0.312595	-3.77914	3.05514e-06	1.65414	0.244975	-0.0301697	0.997857
ENSMUSG00000019933	Mrln	-0.907075	0.540897	1.20413	0.475425	-3.27178	0.000596443	0.524439	0.875956	-0.168074	0.997857
ENSMUSG00000019935	Slc17a8	0.547742	0.688613	-1.4464	0.325577	-0.589531	0.540337	0.429465	0.888999	0.415775	NA
ENSMUSG00000019936	Epyc	3.60707	0.00647763	-1.57803	0.367842	-8.41924	1.23825e-07	3.36262	0.312546	2.18867	0.930654
ENSMUSG00000019942	Cdk1	-0.970488	0.0111063	0.296411	0.573212	1.92387	6.1057e-12	-0.876482	0.0538722	0.240209	0.997857
ENSMUSG00000019943	Atp2b1	-0.0947177	0.830392	-0.451655	0.290891	0.189441	0.470587	0.0930388	0.926818	0.125528	0.997857
ENSMUSG00000019944	Rhobtb1	0.857155	0.0462764	-0.354696	0.535193	-1.15953	0.000215386	0.323731	0.707643	0.101262	0.997857
ENSMUSG00000019945	Cabcoco1	0.264856	0.86975	0.466616	0.7812	-0.705113	0.435202	2.20002	0.182661	-0.161285	NA
ENSMUSG00000019947	Arid5b	-0.811722	0.257974	-0.740706	0.431497	2.14478	1.61713e-05	0.0534542	0.982392	-1.08179	0.720858
ENSMUSG00000019948	Actr6	-0.0742156	0.883285	-0.412999	0.39691	0.886478	0.000709427	-0.331907	0.607202	0.191964	0.997857
ENSMUSG00000019951	Uhrf1bp1l	-0.0375	0.950599	-0.414762	0.42625	0.952536	0.000846665	-0.318362	0.66839	-0.120496	0.997857
ENSMUSG00000019952	Poc1b	-0.404867	0.267486	-0.155588	0.759809	0.886515	0.000357631	-0.0730031	0.945627	0.117405	0.997857
ENSMUSG00000019960	Dusp6	0.110739	0.790664	-0.237259	0.577389	0.504575	0.0319294	-0.288825	0.616833	0.0833009	0.997857
ENSMUSG00000019961	Tmpo	-0.72779	0.0820438	0.212891	0.719947	1.99157	2.03749e-11	-0.658566	0.244975	0.158005	0.997857
ENSMUSG00000019966	Kitl	-0.372266	0.562875	-0.399469	0.589917	0.92392	0.0229707	0.0342351	0.988543	0.0550715	0.997857
ENSMUSG00000019969	Psen1	0.306353	0.201771	-0.239767	0.432908	0.246741	0.161863	-0.156737	0.744583	-0.0293293	0.997857
ENSMUSG00000019970	Sgk1	-0.402575	0.0537095	-0.328383	0.221074	-0.0491202	0.780473	-0.00951912	0.991578	-0.268732	0.997857
ENSMUSG00000019971	Cep290	-0.476336	0.293394	-0.472124	0.419317	1.86632	6.79881e-10	-0.157664	0.887204	0.162358	0.997857
ENSMUSG00000019975	Ikbip	0.0539743	0.908883	-0.311898	0.477817	-1.84147	3.28653e-14	0.053792	0.962853	0.131964	0.997857
ENSMUSG00000019977	Hbs1l	0.317353	0.150714	0.118063	0.697158	-0.31699	0.0479508	-0.142111	0.755215	0.100703	0.997857
ENSMUSG00000019978	Epb41l2	-0.0664449	0.882312	-0.361284	0.392059	-0.738446	0.00169206	0.0549287	0.959834	0.189495	0.997857
ENSMUSG00000019979	Apaf1	-0.97049	0.0364919	0.00846133	0.992319	1.85785	2.27567e-08	-0.151867	0.90554	-0.285553	0.997857
ENSMUSG00000019982	Myb	-1.62621	0.201625	1.46533	0.360978	3.02654	0.000656128	-1.07526	0.637215	0.45223	0.997857
ENSMUSG00000019984	Med23	-0.270172	0.294166	-0.326807	0.303452	0.908552	1.4173e-07	0.00791457	0.994633	-0.0749641	0.997857
ENSMUSG00000019986	Ahi1	-0.172908	0.6352	0.132998	0.762756	0.203123	0.383247	-0.0765727	0.934663	0.110192	0.997857
ENSMUSG00000019987	Arg1	-2.2914	0.161574	1.04043	0.636532	-1.30443	0.296092	-3.46223	0.059609	-1.36718	0.997857
ENSMUSG00000019988	Nedd1	-0.33952	0.288948	-0.208986	0.61157	1.0638	6.39383e-07	-0.216991	0.711551	-0.0189556	0.997857
ENSMUSG00000019989	Enpp3	-0.190808	0.831911	0.278413	0.776813	-0.812656	0.108258	0.330733	0.837995	-0.0251289	0.997857
ENSMUSG00000019990	Pde7b	0.186191	0.774552	-0.226541	0.755799	-0.204756	0.615229	0.234592	0.8474	-0.377209	0.997857
ENSMUSG00000019992	Mtfr2	-1.27657	0.0430876	0.206691	0.833745	2.88567	8.8123e-11	-0.819801	0.37317	0.124402	0.997857
ENSMUSG00000019996	Map7	-0.242035	0.678041	-0.0288404	0.971285	1.93517	1.68483e-09	-0.144925	0.911375	0.111503	0.997857
[truncated: 16,653 more rows]

## Sheet: Table S2
Table S2. GO analysis of genes whose expression was significantly different on d5 relative to d3 in the calli of lean mice
Pathways	Direction	adj.Pval	nGenes
Folic acid-containing compound metabolic process	Down regulated	0.00407837	3
Tetrahydrofolate metabolic process	Down regulated	0.00407837	3
Pteridine-containing compound metabolic process	Down regulated	0.00487126	3
Positive regulation of tau-protein kinase activity	Down regulated	0.00613969	2
One-carbon metabolic process	Down regulated	0.00613969	3
Ossification	Up regulated	7.15001e-05	18
Cartilage development	Up regulated	7.15001e-05	13
Connective tissue development	Up regulated	7.15001e-05	15
Skeletal system development	Up regulated	0.000520357	19
Extracellular matrix organization	Up regulated	0.00145737	13
Extracellular structure organization	Up regulated	0.00145737	13
External encapsulating structure organization	Up regulated	0.00145737	13
Chondrocyte differentiation	Up regulated	0.00264674	8
Positive regulation of smoothened signaling pathway	Up regulated	0.00613975	5
Bone remodeling	Up regulated	0.00797823	7
Bone resorption	Up regulated	0.00849539	6

## Sheet: Table S3
Table S3. GO analysis of genes whose expression was significantly different on d7 relative to d3 in the calli of lean mice
Pathways	Direction	adj.Pval	nGenes
Neutrophil migration	Down regulated	4.82463e-08	13
Granulocyte migration	Down regulated	2.49789e-07	13
Inflammatory response	Down regulated	2.49789e-07	25
Cell chemotaxis	Down regulated	2.71867e-07	17
Neutrophil chemotaxis	Down regulated	2.74939e-07	11
Chemokine-mediated signaling pathway	Down regulated	2.74939e-07	10
Response to stress	Down regulated	4.59265e-07	62
Response to chemokine	Down regulated	7.30754e-07	10
Cellular response to chemokine	Down regulated	7.30754e-07	10
Myeloid leukocyte migration	Down regulated	9.28746e-07	14
Granulocyte chemotaxis	Down regulated	1.28072e-06	11
Leukocyte migration	Down regulated	2.04332e-06	17
Killing of cells of other organism	Down regulated	2.74437e-06	8
Leukocyte chemotaxis	Down regulated	6.55132e-06	13
Cytokine-mediated signaling pathway	Down regulated	2.49165e-05	16
Skeletal system development	Up regulated	9.92977e-11	36
Ossification	Up regulated	9.18615e-10	30
Connective tissue development	Up regulated	4.37572e-08	23
Cartilage development	Up regulated	1.79796e-07	19
Bone development	Up regulated	7.57283e-06	18
Regulation of smoothened signaling pathway	Up regulated	2.55598e-05	11
Animal organ morphogenesis	Up regulated	3.54481e-05	38
Chondrocyte differentiation	Up regulated	3.54481e-05	12
System development	Up regulated	6.00982e-05	107
Smoothened signaling pathway	Up regulated	6.46599e-05	13
Animal organ development	Up regulated	0.000148961	84
Extracellular matrix organization	Up regulated	0.000343557	17
Extracellular structure organization	Up regulated	0.000343557	17
External encapsulating structure organization	Up regulated	0.000343557	17
Branching morphogenesis of an epithelial tube	Up regulated	0.000343557	13

## Sheet: Table S4
Table S4. GO analysis of genes whose expression was significantly different on d10 relative to d7 in the calli of lean mice
	Direction	adj.Pval	nGenes
Defense response	Down regulated	3.59025e-32	149
Immune response	Down regulated	6.20003e-31	152
Immune system process	Down regulated	5.65909e-30	202
Inflammatory response	Down regulated	7.28687e-25	90
Response to external biotic stimulus	Down regulated	5.91124e-24	126
Response to other organism	Down regulated	5.91124e-24	126
Biological process involved in interspecies interaction between organisms	Down regulated	2.03461e-23	132
Response to external stimulus	Down regulated	6.93831e-23	191
Defense response to other organism	Down regulated	5.70768e-22	99
Regulation of immune system process	Down regulated	1.31549e-19	123
Cytokine production	Down regulated	1.51384e-19	85
Innate immune response	Down regulated	7.24726e-19	80
Regulation of cytokine production	Down regulated	9.72251e-19	83
Positive regulation of cytokine production	Down regulated	8.99038e-18	64
Response to stress	Down regulated	1.20263e-17	226
Bone resorption	Up regulated	0.000243665	12
Bone remodeling	Up regulated	0.000861723	13
Tissue remodeling	Up regulated	0.00115664	17
Cristae formation	Up regulated	0.0027649	6
Proton transmembrane transport	Up regulated	0.00318592	14
Osteoclast differentiation	Up regulated	0.00339422	12
Positive regulation of bone resorption	Up regulated	0.00339422	6

## Sheet: Table S5
Table S5. GO analysis of genes whose expression was significantly different on d14 relative to d10 in the calli of lean mice
Pathways	Direction	adj.Pval	nGenes
Proteoglycan metabolic process	Down regulated	0.00011595	7
Mucopolysaccharide metabolic process	Down regulated	0.00011595	7
Chondroitin sulfate metabolic process	Down regulated	0.000134198	5
Glycosaminoglycan metabolic process	Down regulated	0.000159463	7
Aminoglycan metabolic process	Down regulated	0.000389625	7
Cell migration	Down regulated	0.000850672	22
Cell motility	Down regulated	0.000850672	23
Localization of cell	Down regulated	0.000850672	23
Neuron development	Down regulated	0.00137489	19
Neuron differentiation	Down regulated	0.00137513	21
Glycoprotein metabolic process	Down regulated	0.00160625	10
Cell development	Down regulated	0.00253885	26
Locomotion	Down regulated	0.00258162	23
Transmembrane receptor protein tyrosine kinase signaling pathway	Down regulated	0.00420988	12
Neuron remodeling	Down regulated	0.00420988	3

## Sheet: Table S6 
Table S6. k-means clustering of differentially expressed genes (d3-d21, lean mice)
Cluster	adj.Pval	nGenes	Pathways
A	8.96e-47	262	Immune system process
A	2.32e-34	176	Immune response
A	8.37e-31	134	Cell activation
A	3.94e-30	124	Leukocyte activation
A	7.47e-27	155	Defense response
A	1.49e-25	151	Regulation of immune system process
A	6.18e-25	103	Lymphocyte activation
A	2.27e-20	103	Positive regulation of immune system process
A	2.9e-20	133	Response to external biotic stimulus
A	2.9e-20	133	Response to other organism
A	1.53e-19	108	Hemopoiesis
A	1.53e-19	82	Regulation of cell activation
A	4e-19	110	Hematopoietic or lymphoid organ development
A	6.45e-19	104	Defense response to other organism
A	1.35e-18	137	Biological process involved in interspecies interaction between organisms
B	7.08e-29	64	Skeletal system development
B	7.08e-29	57	Ossification
B	5.26e-22	37	Cartilage development
B	5.91e-20	40	Connective tissue development
B	9.41e-18	38	Extracellular matrix organization
B	9.41e-18	38	Extracellular structure organization
B	9.41e-18	38	External encapsulating structure organization
B	2.16e-16	28	Biomineralization
B	9.13e-15	23	Chondrocyte differentiation
B	1.01e-14	64	Animal organ morphogenesis
B	1.36e-14	26	Biomineral tissue development
B	3.01e-13	30	Skeletal system morphogenesis
B	5.91e-13	29	Bone development
B	3.14e-12	16	Collagen fibril organization
B	5.07e-12	85	Tissue development
C	6.24e-20	139	Anatomical structure morphogenesis
C	1.67e-13	75	Anatomical structure formation involved in morphogenesis
C	8.04e-13	67	Animal organ morphogenesis
C	1.47e-12	176	System development
C	7.51e-12	94	Tissue development
C	1.3e-11	33	Extracellular matrix organization
C	1.3e-11	33	Extracellular structure organization
C	1.3e-11	33	External encapsulating structure organization
C	2.71e-09	133	Animal organ development
C	5.84e-09	70	Biological adhesion
C	1.07e-08	69	Cell adhesion
C	3.21e-08	44	Muscle structure development
C	4.49e-08	89	Movement of cell or subcellular component
C	4.49e-08	109	Regulation of multicellular organismal process
C	4.73e-08	62	Circulatory system development
D	1.23e-31	54	Muscle system process
D	4.66e-28	60	Muscle structure development
D	4.87e-28	44	Muscle contraction
D	5.06e-27	44	Muscle organ development
D	1e-23	23	Myofibril assembly
D	1.33e-23	23	Striated muscle cell development
D	4.64e-22	43	Striated muscle tissue development
D	5.1e-22	31	Muscle cell development
D	3.4e-21	43	Muscle tissue development
D	6.78e-21	36	Striated muscle cell differentiation
D	2.02e-19	39	Muscle cell differentiation
D	2.65e-19	28	Striated muscle contraction
D	5.94e-19	18	Skeletal muscle contraction
D	8.04e-19	28	Skeletal muscle tissue development
D	2.46e-18	23	Cellular component assembly involved in morphogenesis

## Sheet: Table S7
Table S7. GO analysis of genes whose expression was significantly different on d21 relative to d14 in the calli of lean mice
Pathways	Direction	adj.Pval	nGenes
Skeletal system development	Down regulated	2.27594e-16	237
Animal organ morphogenesis	Down regulated	1.78738e-15	388
Extracellular matrix organization	Down regulated	5.04011e-15	146
Extracellular structure organization	Down regulated	5.04011e-15	146
External encapsulating structure organization	Down regulated	5.04011e-15	146
Anatomical structure morphogenesis	Down regulated	4.78671e-14	879
Ossification	Down regulated	3.41835e-13	183
Circulatory system development	Down regulated	3.46836e-13	429
Muscle structure development	Down regulated	2.22102e-12	264
Aerobic respiration	Down regulated	6.85152e-12	93
Collagen fibril organization	Down regulated	1.24283e-11	43
Tissue development	Down regulated	1.67682e-11	622
Mitochondrial respiratory chain complex assembly	Down regulated	8.34711e-11	62
Anatomical structure formation involved in morphogenesis	Down regulated	1.4445e-10	417
Oxidative phosphorylation	Down regulated	2.31347e-10	72
Chromosome organization	Up regulated	6.51121e-50	453
Immune system process	Up regulated	8.35966e-50	961
Immune response	Up regulated	1.20021e-39	621
Cell cycle	Up regulated	4.39336e-39	667
Cell cycle process	Up regulated	1.08789e-37	496
Mitotic cell cycle	Up regulated	1.69454e-31	390
Defense response to other organism	Up regulated	5.9822e-30	393
Regulation of immune system process	Up regulated	5.9822e-30	554
Defense response	Up regulated	6.62693e-30	560
Mitotic cell cycle process	Up regulated	6.70377e-30	334
Response to stress	Up regulated	6.20815e-29	1234
Regulation of immune response	Up regulated	6.89248e-29	357
Chromatin organization	Up regulated	3.67468e-28	245
DNA metabolic process	Up regulated	2.19564e-27	388
Nucleic acid metabolic process	Up regulated	3.20829e-27	1548

## Sheet: Table S9
Table S9. List of genes that exhibit significantly different expression patterns over the course of healing in DIO mice as compared to lean mice
Ensembl Gene ID	p.valor_DIO vs Lean
ENSMUSG00000042787	9.61364e-09
ENSMUSG00000078921	1.30265e-08
ENSMUSG00000037434	1.43866e-08
ENSMUSG00000042659	1.64508e-08
ENSMUSG00000015396	2.08045e-08
ENSMUSG00000057722	3.68781e-08
ENSMUSG00000076498	9.76696e-08
ENSMUSG00000066363	1.39842e-07
ENSMUSG00000056290	1.43348e-07
ENSMUSG00000027863	1.51101e-07
ENSMUSG00000037202	1.76315e-07
ENSMUSG00000003379	2.32589e-07
ENSMUSG00000034853	2.35701e-07
ENSMUSG00000034634	2.49493e-07
ENSMUSG00000038838	2.97764e-07
ENSMUSG00000038876	3.30407e-07
ENSMUSG00000039264	3.36616e-07
ENSMUSG00000031007	3.47428e-07
ENSMUSG00000022878	3.82281e-07
ENSMUSG00000032094	3.85494e-07
ENSMUSG00000031196	4.09678e-07
ENSMUSG00000031209	4.25812e-07
ENSMUSG00000039917	4.76735e-07
ENSMUSG00000022108	5.60611e-07
ENSMUSG00000097451	6.40514e-07
ENSMUSG00000078154	6.41533e-07
ENSMUSG00000027962	7.17757e-07
ENSMUSG00000058396	7.86165e-07
ENSMUSG00000022468	8.10385e-07
ENSMUSG00000040592	8.18138e-07
ENSMUSG00000074934	8.5165e-07
ENSMUSG00000026986	8.71781e-07
ENSMUSG00000098104	9.49821e-07
ENSMUSG00000032053	9.66204e-07
ENSMUSG00000019359	1.00054e-06
ENSMUSG00000068227	1.00478e-06
ENSMUSG00000023274	1.09004e-06
ENSMUSG00000052392	1.23916e-06
ENSMUSG00000000903	1.37208e-06
ENSMUSG00000027401	1.45097e-06
ENSMUSG00000025283	1.52826e-06
ENSMUSG00000061877	1.71861e-06
ENSMUSG00000027932	1.80565e-06
ENSMUSG00000041774	1.81532e-06
ENSMUSG00000031431	1.82365e-06
ENSMUSG00000020844	1.83796e-06
ENSMUSG00000024610	1.86997e-06
ENSMUSG00000022026	1.91784e-06
ENSMUSG00000015335	2.02989e-06
ENSMUSG00000035459	2.07035e-06
ENSMUSG00000040003	2.13503e-06
ENSMUSG00000028937	2.67436e-06
ENSMUSG00000054435	2.68959e-06
ENSMUSG00000063524	2.91529e-06
ENSMUSG00000033106	3.03858e-06
ENSMUSG00000104213	3.16462e-06
ENSMUSG00000005374	3.70368e-06
ENSMUSG00000026938	3.80406e-06
ENSMUSG00000000561	4.09276e-06
ENSMUSG00000037999	4.12572e-06
ENSMUSG00000078949	4.2274e-06
ENSMUSG00000050241	4.3491e-06
ENSMUSG00000026594	4.50386e-06
ENSMUSG00000006442	4.60044e-06
ENSMUSG00000010358	4.72234e-06
ENSMUSG00000098375	4.9469e-06
ENSMUSG00000039660	5.07283e-06
ENSMUSG00000082292	5.08704e-06
ENSMUSG00000030724	5.15526e-06
ENSMUSG00000034793	5.33437e-06
ENSMUSG00000053897	5.38707e-06
ENSMUSG00000034438	5.4096e-06
ENSMUSG00000022875	5.48973e-06
ENSMUSG00000020009	5.60925e-06
ENSMUSG00000020523	5.65034e-06
ENSMUSG00000029503	5.77169e-06
ENSMUSG00000021213	6.06585e-06
ENSMUSG00000071650	6.34807e-06
ENSMUSG00000022658	6.83787e-06
ENSMUSG00000021880	6.99235e-06
ENSMUSG00000029229	7.10242e-06
ENSMUSG00000053040	7.14378e-06
ENSMUSG00000023960	7.3598e-06
ENSMUSG00000073008	7.55385e-06
ENSMUSG00000002885	7.65917e-06
ENSMUSG00000090164	7.74032e-06
ENSMUSG00000064193	8.19331e-06
ENSMUSG00000050989	8.21048e-06
ENSMUSG00000030178	8.53569e-06
ENSMUSG00000024308	8.65378e-06
ENSMUSG00000001865	8.69438e-06
ENSMUSG00000020277	8.7857e-06
ENSMUSG00000073409	8.9171e-06
ENSMUSG00000036078	9.19829e-06
ENSMUSG00000056399	9.60813e-06
ENSMUSG00000062524	9.74924e-06
ENSMUSG00000000409	1.01933e-05
ENSMUSG00000041481	1.03728e-05
ENSMUSG00000011305	1.09343e-05
ENSMUSG00000040693	1.09758e-05
ENSMUSG00000030149	1.10726e-05
ENSMUSG00000032252	1.1113e-05
ENSMUSG00000031590	1.11894e-05
ENSMUSG00000022157	1.12426e-05
ENSMUSG00000057329	1.15088e-05
ENSMUSG00000051354	1.15375e-05
ENSMUSG00000040283	1.19075e-05
ENSMUSG00000040569	1.2249e-05
ENSMUSG00000078920	1.23507e-05
ENSMUSG00000027347	1.25533e-05
ENSMUSG00000022797	1.28947e-05
ENSMUSG00000024353	1.30126e-05
ENSMUSG00000020409	1.33874e-05
ENSMUSG00000051504	1.34914e-05
ENSMUSG00000026094	1.36853e-05
ENSMUSG00000029407	1.36907e-05
ENSMUSG00000000440	1.39339e-05
ENSMUSG00000021486	1.40241e-05
ENSMUSG00000004393	1.44317e-05
ENSMUSG00000052151	1.44456e-05
ENSMUSG00000004846	1.45086e-05
ENSMUSG00000099881	1.45548e-05
ENSMUSG00000026816	1.54435e-05
ENSMUSG00000020785	1.54951e-05
ENSMUSG00000020325	1.55256e-05
ENSMUSG00000021830	1.55267e-05
ENSMUSG00000027556	1.57198e-05
ENSMUSG00000044708	1.5739e-05
ENSMUSG00000033105	1.63165e-05
ENSMUSG00000031987	1.63782e-05
ENSMUSG00000028211	1.63862e-05
ENSMUSG00000028590	1.63927e-05
ENSMUSG00000068922	1.64504e-05
ENSMUSG00000028527	1.64522e-05
ENSMUSG00000041777	1.67445e-05
ENSMUSG00000023110	1.73457e-05
ENSMUSG00000035042	1.74511e-05
ENSMUSG00000022498	1.7606e-05
ENSMUSG00000003051	1.80495e-05
ENSMUSG00000035757	1.81472e-05
ENSMUSG00000064267	1.83737e-05
ENSMUSG00000002343	1.90313e-05
ENSMUSG00000010476	1.90357e-05
ENSMUSG00000039304	2.00505e-05
ENSMUSG00000020029	2.02857e-05
ENSMUSG00000074896	2.05762e-05
ENSMUSG00000047878	2.09135e-05
ENSMUSG00000071379	2.09774e-05
ENSMUSG00000037683	2.15048e-05
ENSMUSG00000025014	2.15711e-05
ENSMUSG00000038279	2.19769e-05
ENSMUSG00000036196	2.21178e-05
ENSMUSG00000037944	2.22826e-05
ENSMUSG00000035845	2.22928e-05
ENSMUSG00000097758	2.27113e-05
ENSMUSG00000020577	2.28401e-05
ENSMUSG00000066361	2.29937e-05
ENSMUSG00000059994	2.3115e-05
ENSMUSG00000024952	2.32899e-05
ENSMUSG00000028581	2.39312e-05
ENSMUSG00000032507	2.42491e-05
ENSMUSG00000056366	2.43272e-05
ENSMUSG00000047261	2.49372e-05
ENSMUSG00000067599	2.49728e-05
ENSMUSG00000037849	2.53587e-05
ENSMUSG00000051316	2.54279e-05
ENSMUSG00000023926	2.56478e-05
ENSMUSG00000027562	2.57634e-05
ENSMUSG00000041831	2.5979e-05
ENSMUSG00000054072	2.61543e-05
ENSMUSG00000025993	2.64611e-05
ENSMUSG00000032554	2.70347e-05
ENSMUSG00000036995	2.72347e-05
ENSMUSG00000061119	2.76719e-05
ENSMUSG00000073555	2.77881e-05
ENSMUSG00000024747	2.79381e-05
ENSMUSG00000062901	2.79552e-05
ENSMUSG00000023272	2.80787e-05
ENSMUSG00000030032	2.84108e-05
ENSMUSG00000076937	2.84377e-05
ENSMUSG00000033793	2.85838e-05
ENSMUSG00000026399	2.89156e-05
ENSMUSG00000005540	2.93553e-05
ENSMUSG00000005142	2.95331e-05
ENSMUSG00000032667	2.97811e-05
ENSMUSG00000004552	3.05733e-05
ENSMUSG00000055491	3.05814e-05
ENSMUSG00000031098	3.11955e-05
ENSMUSG00000006127	3.19527e-05
ENSMUSG00000024713	3.20124e-05
ENSMUSG00000024474	3.20215e-05
ENSMUSG00000061353	3.25964e-05
ENSMUSG00000000627	3.38083e-05
ENSMUSG00000019872	3.38304e-05
ENSMUSG00000027298	3.51768e-05
ENSMUSG00000030064	3.62307e-05
ENSMUSG00000035370	3.63155e-05
ENSMUSG00000051098	3.64792e-05
ENSMUSG00000050017	3.73536e-05
ENSMUSG00000073987	3.75782e-05
ENSMUSG00000000567	3.83429e-05
ENSMUSG00000031517	3.87151e-05
ENSMUSG00000004359	3.92458e-05
ENSMUSG00000021266	3.96114e-05
ENSMUSG00000023132	3.99552e-05
ENSMUSG00000033706	3.99612e-05
ENSMUSG00000024867	4.0127e-05
ENSMUSG00000046031	4.04255e-05
ENSMUSG00000066151	4.05086e-05
ENSMUSG00000014030	4.1891e-05
ENSMUSG00000024186	4.19836e-05
ENSMUSG00000020256	4.20899e-05
ENSMUSG00000052062	4.21024e-05
ENSMUSG00000018040	4.26438e-05
ENSMUSG00000063646	4.26986e-05
ENSMUSG00000048647	4.30177e-05
ENSMUSG00000037816	4.36823e-05
ENSMUSG00000020641	4.61883e-05
ENSMUSG00000026694	4.73792e-05
ENSMUSG00000041849	4.7622e-05
ENSMUSG00000003762	4.7927e-05
ENSMUSG00000026616	4.92788e-05
ENSMUSG00000069808	4.95592e-05
ENSMUSG00000029390	5.06044e-05
ENSMUSG00000059040	5.07799e-05
ENSMUSG00000020444	5.1241e-05
ENSMUSG00000054892	5.18909e-05
ENSMUSG00000022557	5.19423e-05
ENSMUSG00000024673	5.22999e-05
ENSMUSG00000015533	5.30345e-05
ENSMUSG00000070284	5.35857e-05
ENSMUSG00000079363	5.39075e-05
ENSMUSG00000025279	5.45642e-05
ENSMUSG00000039699	5.51549e-05
ENSMUSG00000057132	5.52487e-05
ENSMUSG00000044701	5.59026e-05
ENSMUSG00000076514	5.62287e-05
ENSMUSG00000046675	5.71298e-05
ENSMUSG00000035824	5.7198e-05
ENSMUSG00000020034	5.79072e-05
ENSMUSG00000017897	5.80247e-05
ENSMUSG00000060735	5.92051e-05
ENSMUSG00000053825	5.92618e-05
ENSMUSG00000051839	5.93195e-05
ENSMUSG00000030095	6.04999e-05
ENSMUSG00000048249	6.11511e-05
ENSMUSG00000022761	6.15797e-05
ENSMUSG00000039031	6.18981e-05
ENSMUSG00000020396	6.2998e-05
ENSMUSG00000085720	6.34935e-05
ENSMUSG00000075229	6.35308e-05
ENSMUSG00000028475	6.51023e-05
ENSMUSG00000024843	6.54134e-05
ENSMUSG00000040842	6.55038e-05
ENSMUSG00000028568	6.58021e-05
ENSMUSG00000022560	6.71926e-05
ENSMUSG00000046352	6.75746e-05
ENSMUSG00000067768	6.91493e-05
ENSMUSG00000008843	6.95947e-05
ENSMUSG00000038991	6.96749e-05
ENSMUSG00000032553	7.00076e-05
ENSMUSG00000087175	7.13967e-05
ENSMUSG00000032602	7.25052e-05
ENSMUSG00000090394	7.34279e-05
ENSMUSG00000000686	7.36612e-05
ENSMUSG00000031779	7.39688e-05
ENSMUSG00000042474	7.41089e-05
ENSMUSG00000015312	7.42036e-05
ENSMUSG00000090272	7.44716e-05
ENSMUSG00000017119	7.50735e-05
ENSMUSG00000015619	7.54317e-05
ENSMUSG00000038453	7.64899e-05
ENSMUSG00000028860	7.70753e-05
ENSMUSG00000045302	7.81695e-05
ENSMUSG00000034833	7.83373e-05
ENSMUSG00000030036	7.89378e-05
ENSMUSG00000034799	7.94257e-05
ENSMUSG00000040329	8.23036e-05
ENSMUSG00000035364	8.30912e-05
ENSMUSG00000078439	8.3514e-05
ENSMUSG00000024245	8.37187e-05
ENSMUSG00000038543	8.389e-05
ENSMUSG00000004929	8.39274e-05
ENSMUSG00000030336	8.42527e-05
ENSMUSG00000020935	8.5503e-05
ENSMUSG00000011837	8.56676e-05
ENSMUSG00000038037	8.60072e-05
ENSMUSG00000020918	8.67859e-05
ENSMUSG00000026436	8.68244e-05
ENSMUSG00000073491	8.78606e-05
ENSMUSG00000045095	8.85556e-05
ENSMUSG00000097042	8.85978e-05
ENSMUSG00000076749	8.93379e-05
ENSMUSG00000093388	9.08129e-05
ENSMUSG00000005378	9.16928e-05
ENSMUSG00000091650	9.47289e-05
ENSMUSG00000024170	9.47837e-05
ENSMUSG00000025007	9.61433e-05
ENSMUSG00000031388	9.65091e-05
ENSMUSG00000027073	9.6978e-05
ENSMUSG00000020238	9.77346e-05
ENSMUSG00000039067	9.98473e-05
ENSMUSG00000016181	0.000100459
ENSMUSG00000025470	0.000100566
ENSMUSG00000025538	0.000105121
ENSMUSG00000060802	0.000105225
ENSMUSG00000052889	0.000106635
ENSMUSG00000059854	0.000108293
ENSMUSG00000015932	0.000109425
ENSMUSG00000015087	0.000111009
ENSMUSG00000026799	0.000111499
ENSMUSG00000040740	0.000112414
ENSMUSG00000020432	0.000112775
ENSMUSG00000007613	0.000113306
ENSMUSG00000090223	0.000113331
ENSMUSG00000037275	0.000113552
ENSMUSG00000074652	0.000116363
ENSMUSG00000031170	0.000116762
ENSMUSG00000030147	0.00011696
ENSMUSG00000030549	0.000118635
ENSMUSG00000035478	0.000118745
ENSMUSG00000035637	0.000119902
ENSMUSG00000022307	0.000120313
ENSMUSG00000027072	0.000120606
ENSMUSG00000038421	0.000120735
ENSMUSG00000060450	0.000121485
ENSMUSG00000032294	0.000122697
ENSMUSG00000021240	0.000123125
ENSMUSG00000033220	0.00012371
ENSMUSG00000051998	0.000124724
ENSMUSG00000028773	0.000124767
ENSMUSG00000050737	0.000126309
ENSMUSG00000053063	0.000127541
ENSMUSG00000039958	0.000129684
ENSMUSG00000099207	0.00012978
ENSMUSG00000024670	0.00013052
ENSMUSG00000095908	0.000130578
ENSMUSG00000056854	0.000132164
ENSMUSG00000041633	0.00013267
ENSMUSG00000027612	0.000132688
ENSMUSG00000061232	0.000135467
ENSMUSG00000029311	0.000135675
ENSMUSG00000007888	0.000135775
ENSMUSG00000047880	0.000136035
ENSMUSG00000095079	0.000136951
ENSMUSG00000032425	0.000137966
ENSMUSG00000027875	0.000138425
ENSMUSG00000033427	0.000139253
ENSMUSG00000041237	0.000141649
ENSMUSG00000022216	0.000141766
ENSMUSG00000024312	0.000141797
ENSMUSG00000022913	0.000143716
ENSMUSG00000017707	0.000144482
ENSMUSG00000038811	0.000145331
ENSMUSG00000040280	0.000146544
ENSMUSG00000021356	0.00014679
ENSMUSG00000060743	0.000148789
ENSMUSG00000052459	0.000150568
ENSMUSG00000029036	0.000150883
ENSMUSG00000021884	0.000151678
ENSMUSG00000025823	0.000152158
ENSMUSG00000054469	0.000153346
ENSMUSG00000045087	0.000154861
ENSMUSG00000020395	0.000156242
ENSMUSG00000040249	0.000157573
ENSMUSG00000034591	0.000160606
ENSMUSG00000024369	0.000160608
ENSMUSG00000023938	0.000160744
ENSMUSG00000024558	0.000163145
ENSMUSG00000000902	0.000163643
ENSMUSG00000024399	0.000165816
ENSMUSG00000021385	0.000166376
ENSMUSG00000037922	0.000167735
ENSMUSG00000071547	0.000168878
ENSMUSG00000035692	0.000169701
ENSMUSG00000097343	0.000170223
ENSMUSG00000067149	0.000170725
ENSMUSG00000075370	0.000171539
ENSMUSG00000057262	0.000171708
ENSMUSG00000097715	0.000172708
ENSMUSG00000063049	0.000173406
ENSMUSG00000028164	0.000175037
ENSMUSG00000060791	0.000175903
ENSMUSG00000104156	0.000176793
ENSMUSG00000005566	0.000177239
ENSMUSG00000035198	0.000178724
ENSMUSG00000028825	0.000178886
ENSMUSG00000078566	0.000179581
ENSMUSG00000032537	0.000183515
ENSMUSG00000073725	0.000184151
ENSMUSG00000020340	0.000186005
ENSMUSG00000070111	0.000186603
ENSMUSG00000019851	0.000187555
ENSMUSG00000057058	0.000188329
ENSMUSG00000032915	0.000188892
ENSMUSG00000028329	0.000189597
ENSMUSG00000097194	0.000189684
ENSMUSG00000052234	0.000190295
ENSMUSG00000030865	0.000191481
ENSMUSG00000037447	0.000193052
ENSMUSG00000095687	0.000193547
ENSMUSG00000031904	0.000193621
ENSMUSG00000022540	0.00019401
ENSMUSG00000055235	0.000194231
ENSMUSG00000041954	0.000196774
ENSMUSG00000025869	0.000197992
ENSMUSG00000003868	0.000199405
ENSMUSG00000048100	0.000200291
ENSMUSG00000018168	0.000200625
ENSMUSG00000040154	0.000202691
ENSMUSG00000022696	0.000203285
ENSMUSG00000060594	0.000203842
ENSMUSG00000033576	0.000204252
ENSMUSG00000020638	0.000205492
ENSMUSG00000022614	0.000205944
ENSMUSG00000003308	0.000206591
ENSMUSG00000097123	0.000207513
ENSMUSG00000028332	0.000207551
ENSMUSG00000025089	0.000208988
ENSMUSG00000056268	0.000209631
ENSMUSG00000046879	0.000209808
ENSMUSG00000096982	0.000210031
ENSMUSG00000041827	0.000210454
ENSMUSG00000047604	0.0002105
ENSMUSG00000020532	0.000210528
ENSMUSG00000029866	0.000211379
ENSMUSG00000052305	0.00021217
ENSMUSG00000027570	0.000213812
ENSMUSG00000030689	0.000214744
ENSMUSG00000028885	0.000217551
ENSMUSG00000032528	0.000223047
ENSMUSG00000042104	0.000223654
ENSMUSG00000020732	0.000225303
ENSMUSG00000040466	0.000226202
ENSMUSG00000050002	0.00022621
ENSMUSG00000033272	0.00022868
ENSMUSG00000002985	0.000229636
ENSMUSG00000001924	0.00023011
ENSMUSG00000072762	0.000230732
ENSMUSG00000090330	0.000231431
ENSMUSG00000096464	0.000231487
ENSMUSG00000034684	0.000232409
ENSMUSG00000001436	0.000233339
ENSMUSG00000039476	0.00023337
ENSMUSG00000028451	0.000233981
ENSMUSG00000047866	0.000235233
ENSMUSG00000020087	0.000235294
ENSMUSG00000066258	0.000235352
ENSMUSG00000043811	0.000236122
ENSMUSG00000030108	0.000236392
ENSMUSG00000054169	0.000236678
ENSMUSG00000033308	0.000237003
ENSMUSG00000027831	0.000237283
ENSMUSG00000038135	0.000238984
ENSMUSG00000025380	0.000239834
ENSMUSG00000074206	0.000242795
ENSMUSG00000090257	0.000243456
ENSMUSG00000030217	0.000243514
ENSMUSG00000021752	0.000244226
ENSMUSG00000099065	0.000246782
ENSMUSG00000060427	0.000247389
ENSMUSG00000021903	0.000248809
ENSMUSG00000032578	0.000250151
ENSMUSG00000026150	0.000250848
ENSMUSG00000100009	0.000252768
ENSMUSG00000058331	0.000253039
ENSMUSG00000032059	0.000253455
ENSMUSG00000030879	0.000254345
ENSMUSG00000048376	0.000255518
ENSMUSG00000030156	0.000258325
ENSMUSG00000029394	0.000260589
ENSMUSG00000030577	0.000262201
ENSMUSG00000063522	0.000262962
ENSMUSG00000030268	0.000263217
ENSMUSG00000053977	0.000263533
ENSMUSG00000085633	0.000264816
ENSMUSG00000042766	0.00026602
ENSMUSG00000079505	0.000267225
ENSMUSG00000095407	0.000268774
ENSMUSG00000067341	0.000269391
ENSMUSG00000036478	0.000270613
ENSMUSG00000035372	0.000273136
ENSMUSG00000032028	0.000273192
ENSMUSG00000024570	0.000276259
ENSMUSG00000070873	0.000276317
ENSMUSG00000047423	0.000277106
ENSMUSG00000066677	0.000278777
ENSMUSG00000026483	0.000282477
ENSMUSG00000021483	0.000288273
ENSMUSG00000046380	0.000288415
ENSMUSG00000032305	0.000289405
ENSMUSG00000018999	0.000291031
ENSMUSG00000006517	0.000293073
ENSMUSG00000014453	0.000293914
ENSMUSG00000061311	0.000294445
ENSMUSG00000022051	0.000296247
ENSMUSG00000028757	0.000296516
ENSMUSG00000067714	0.000297097
ENSMUSG00000055629	0.00029833
ENSMUSG00000031657	0.000300646
ENSMUSG00000025479	0.000302762
ENSMUSG00000023341	0.000304106
ENSMUSG00000025224	0.000306299
ENSMUSG00000036469	0.000306969
ENSMUSG00000092116	0.000307589
ENSMUSG00000050921	0.000307675
ENSMUSG00000030082	0.000308065
ENSMUSG00000086629	0.000308307
ENSMUSG00000000486	0.000308407
ENSMUSG00000052854	0.000309133
ENSMUSG00000041187	0.000309186
ENSMUSG00000017204	0.000315422
ENSMUSG00000079197	0.000316803
ENSMUSG00000064109	0.000318737
ENSMUSG00000023013	0.000320205
ENSMUSG00000031168	0.000320564
ENSMUSG00000103953	0.00032117
ENSMUSG00000032405	0.000321393
ENSMUSG00000049336	0.000322713
ENSMUSG00000070526	0.000323544
ENSMUSG00000026389	0.000323752
ENSMUSG00000020279	0.000325226
ENSMUSG00000030870	0.000325347
ENSMUSG00000056656	0.00032563
ENSMUSG00000044156	0.000325979
ENSMUSG00000099599	0.000327532
ENSMUSG00000078853	0.000327989
ENSMUSG00000027832	0.000329048
ENSMUSG00000026097	0.000331676
ENSMUSG00000018347	0.000332123
ENSMUSG00000082016	0.000334341
ENSMUSG00000020905	0.000334472
ENSMUSG00000024669	0.000335554
ENSMUSG00000042032	0.00033559
ENSMUSG00000050350	0.000336676
ENSMUSG00000062995	0.000337044
ENSMUSG00000031520	0.000337688
ENSMUSG00000023216	0.000337716
ENSMUSG00000022841	0.000338205
ENSMUSG00000032446	0.000338869
ENSMUSG00000049109	0.000340944
ENSMUSG00000061780	0.000343162
ENSMUSG00000037921	0.000345452
ENSMUSG00000050982	0.000349457
ENSMUSG00000024947	0.000350365
ENSMUSG00000050796	0.000356196
ENSMUSG00000030000	0.000359672
ENSMUSG00000084215	0.000360428
ENSMUSG00000054000	0.000361104
ENSMUSG00000021982	0.000368062
ENSMUSG00000027985	0.000368302
ENSMUSG00000031877	0.000369652
ENSMUSG00000033307	0.000372471
ENSMUSG00000026532	0.000372811
ENSMUSG00000044199	0.000373192
ENSMUSG00000032418	0.000373365
ENSMUSG00000021610	0.000373375
ENSMUSG00000020490	0.000377747
ENSMUSG00000008932	0.000379418
ENSMUSG00000076609	0.000379622
ENSMUSG00000044030	0.000380188
ENSMUSG00000038489	0.000380337
ENSMUSG00000072949	0.000380941
ENSMUSG00000031948	0.000383398
ENSMUSG00000075010	0.000384222
ENSMUSG00000067369	0.000385616
ENSMUSG00000032661	0.000386493
ENSMUSG00000039046	0.000387263
ENSMUSG00000022472	0.000388026
ENSMUSG00000097604	0.000388125
ENSMUSG00000031634	0.000389053
ENSMUSG00000094872	0.00038914
ENSMUSG00000015668	0.000391749
ENSMUSG00000028948	0.000393123
ENSMUSG00000032042	0.000394085
ENSMUSG00000058135	0.000394604
ENSMUSG00000026135	0.000397398
ENSMUSG00000038147	0.000397982
ENSMUSG00000040888	0.000400031
ENSMUSG00000028821	0.000400723
ENSMUSG00000071644	0.000400928
ENSMUSG00000030107	0.000402503
ENSMUSG00000029480	0.000402761
ENSMUSG00000076731	0.000403072
ENSMUSG00000043068	0.000404559
ENSMUSG00000072601	0.000404987
ENSMUSG00000078153	0.000407068
ENSMUSG00000043782	0.000410624
ENSMUSG00000078851	0.000412588
ENSMUSG00000024104	0.000413416
ENSMUSG00000076490	0.000414634
ENSMUSG00000025324	0.000414696
ENSMUSG00000006764	0.000414714
ENSMUSG00000029208	0.000414796
ENSMUSG00000024889	0.000416401
ENSMUSG00000031786	0.000417165
ENSMUSG00000043421	0.000417716
ENSMUSG00000029992	0.000418964
ENSMUSG00000097424	0.00041912
ENSMUSG00000025464	0.000420035
ENSMUSG00000025997	0.000420988
ENSMUSG00000096225	0.000421564
ENSMUSG00000051557	0.000423143
ENSMUSG00000014782	0.000423634
ENSMUSG00000006574	0.000424212
ENSMUSG00000028671	0.000425566
ENSMUSG00000022025	0.000427818
ENSMUSG00000006728	0.000428386
ENSMUSG00000073400	0.000431453
ENSMUSG00000047446	0.000432082
ENSMUSG00000094796	0.000438174
ENSMUSG00000076617	0.000438625
ENSMUSG00000095755	0.00043873
ENSMUSG00000005883	0.000439089
ENSMUSG00000095335	0.000439829
ENSMUSG00000060548	0.000439832
ENSMUSG00000038295	0.000447215
ENSMUSG00000039934	0.000449623
ENSMUSG00000076665	0.000450187
ENSMUSG00000062148	0.000458383
ENSMUSG00000038552	0.000460509
ENSMUSG00000069792	0.000461824
ENSMUSG00000025795	0.000462024
ENSMUSG00000036257	0.000463212
ENSMUSG00000055707	0.000464089
ENSMUSG00000025270	0.000464614
ENSMUSG00000029333	0.000465017
ENSMUSG00000026442	0.00046844
ENSMUSG00000073940	0.000474287
ENSMUSG00000028919	0.000476044
ENSMUSG00000034459	0.00047872
ENSMUSG00000015314	0.000482297
ENSMUSG00000102811	0.000483579
ENSMUSG00000097197	0.000485418
ENSMUSG00000028399	0.000486277
ENSMUSG00000025498	0.000489401
ENSMUSG00000083087	0.000489876
ENSMUSG00000038119	0.00049032
ENSMUSG00000032011	0.000493752
ENSMUSG00000031158	0.000495308
ENSMUSG00000042807	0.0005012
ENSMUSG00000025889	0.000502383
ENSMUSG00000022353	0.000504486
ENSMUSG00000030223	0.000505535
ENSMUSG00000037526	0.000505635
ENSMUSG00000002324	0.000505856
ENSMUSG00000053333	0.000509547
ENSMUSG00000008193	0.000510189
ENSMUSG00000020910	0.000510757
ENSMUSG00000047547	0.000512506
ENSMUSG00000026360	0.000512807
ENSMUSG00000004612	0.000514088
ENSMUSG00000053841	0.000514813
ENSMUSG00000036641	0.000519227
ENSMUSG00000021595	0.000520579
ENSMUSG00000059743	0.00052374
ENSMUSG00000100615	0.000527509
ENSMUSG00000049744	0.000529767
ENSMUSG00000037788	0.000532823
ENSMUSG00000053746	0.000533435
ENSMUSG00000002996	0.000534815
ENSMUSG00000028644	0.000537432
ENSMUSG00000059305	0.000538455
ENSMUSG00000068246	0.000543866
ENSMUSG00000042195	0.000545826
ENSMUSG00000019916	0.000546046
ENSMUSG00000003200	0.000548825
ENSMUSG00000016503	0.000551105
ENSMUSG00000052783	0.000551526
ENSMUSG00000030718	0.000552481
ENSMUSG00000033470	0.000552622
ENSMUSG00000026374	0.000555949
ENSMUSG00000020182	0.000560755
ENSMUSG00000025157	0.000568913
ENSMUSG00000056671	0.000572191
ENSMUSG00000060032	0.000572424
ENSMUSG00000006235	0.000573819
ENSMUSG00000041126	0.000573824
ENSMUSG00000035949	0.000574573
ENSMUSG00000041417	0.000575397
ENSMUSG00000041577	0.000578658
ENSMUSG00000036814	0.000579621
ENSMUSG00000041012	0.000589321
ENSMUSG00000026924	0.000592906
ENSMUSG00000060098	0.000595983
ENSMUSG00000030339	0.000598769
ENSMUSG00000031545	0.000600035
ENSMUSG00000070691	0.000601339
ENSMUSG00000076824	0.000601457
ENSMUSG00000079355	0.000602791
ENSMUSG00000031996	0.000603577
ENSMUSG00000020773	0.000606855
ENSMUSG00000043505	0.000608292
ENSMUSG00000001098	0.000608678
ENSMUSG00000035212	0.000611895
ENSMUSG00000070960	0.000613796
ENSMUSG00000003812	0.000614757
ENSMUSG00000025573	0.000615517
ENSMUSG00000084998	0.000616067
ENSMUSG00000076934	0.00061711
ENSMUSG00000062822	0.000618995
ENSMUSG00000029380	0.000623668
ENSMUSG00000066867	0.000627685
ENSMUSG00000030298	0.000628906
ENSMUSG00000084941	0.000631326
ENSMUSG00000041028	0.0006325
ENSMUSG00000006930	0.000632534
ENSMUSG00000038828	0.000634772
ENSMUSG00000074034	0.000635273
ENSMUSG00000060519	0.000637291
ENSMUSG00000038298	0.000637569
ENSMUSG00000085438	0.000639712
ENSMUSG00000030428	0.000641695
ENSMUSG00000029163	0.000645355
ENSMUSG00000002486	0.000650429
ENSMUSG00000005803	0.000653135
ENSMUSG00000022561	0.000653168
ENSMUSG00000021326	0.000656102
ENSMUSG00000025163	0.000656289
ENSMUSG00000061666	0.000660243
ENSMUSG00000030365	0.000661569
ENSMUSG00000051811	0.000665019
ENSMUSG00000046523	0.000665933
ENSMUSG00000031662	0.000667627
ENSMUSG00000019982	0.00066993
ENSMUSG00000059839	0.000670311
ENSMUSG00000028015	0.000671356
ENSMUSG00000081723	0.000672285
ENSMUSG00000064373	0.000674888
ENSMUSG00000032595	0.000679596
ENSMUSG00000021427	0.000680988
ENSMUSG00000031698	0.000681213
ENSMUSG00000085691	0.000682201
ENSMUSG00000079853	0.00068372
ENSMUSG00000054808	0.000683999
ENSMUSG00000030245	0.000688342
ENSMUSG00000084020	0.000688612
ENSMUSG00000076492	0.000690091
ENSMUSG00000043122	0.000690845
ENSMUSG00000026785	0.000694896
ENSMUSG00000006095	0.00069696
ENSMUSG00000024680	0.000703373
ENSMUSG00000025145	0.000706882
ENSMUSG00000045930	0.000707557
ENSMUSG00000032905	0.000708138
ENSMUSG00000084792	0.00071278
ENSMUSG00000028626	0.000714527
ENSMUSG00000032093	0.000715022
ENSMUSG00000079852	0.000715522
ENSMUSG00000082433	0.000717523
ENSMUSG00000035620	0.000721979
ENSMUSG00000003206	0.000723364
ENSMUSG00000038545	0.000723823
ENSMUSG00000028071	0.00072579
ENSMUSG00000062545	0.00072779
ENSMUSG00000067203	0.000734948
ENSMUSG00000036158	0.000738921
ENSMUSG00000026641	0.00074128
ENSMUSG00000089727	0.000745289
ENSMUSG00000021493	0.000747047
ENSMUSG00000036006	0.000749199
ENSMUSG00000103653	0.000755012
ENSMUSG00000024571	0.00076876
ENSMUSG00000040328	0.000772114
ENSMUSG00000014867	0.00077782
ENSMUSG00000044164	0.000786328
ENSMUSG00000030792	0.000788383
ENSMUSG00000102279	0.000789676
ENSMUSG00000047844	0.000794182
ENSMUSG00000096001	0.000795051
ENSMUSG00000090125	0.000796339
ENSMUSG00000061979	0.00079805
ENSMUSG00000026011	0.000798381
ENSMUSG00000020644	0.000800693
ENSMUSG00000015568	0.000805006
ENSMUSG00000015133	0.000806296
ENSMUSG00000056492	0.000810121
ENSMUSG00000003585	0.000810474
ENSMUSG00000017950	0.000819184
ENSMUSG00000049191	0.000819632
ENSMUSG00000022591	0.000820946
ENSMUSG00000042726	0.000833689
ENSMUSG00000031570	0.00083686
ENSMUSG00000054191	0.000840485
ENSMUSG00000021748	0.000841585
ENSMUSG00000079190	0.000841753
ENSMUSG00000041538	0.000847097
ENSMUSG00000079845	0.00085049
ENSMUSG00000049553	0.000852479
ENSMUSG00000020883	0.000853242
ENSMUSG00000003402	0.000854321
ENSMUSG00000028268	0.000861102
ENSMUSG00000021614	0.000863591
ENSMUSG00000078350	0.000864733
ENSMUSG00000030017	0.000867399
ENSMUSG00000076613	0.000867403
ENSMUSG00000036693	0.000867986
ENSMUSG00000009291	0.00087048
ENSMUSG00000038812	0.000870881
ENSMUSG00000040998	0.000871795
ENSMUSG00000042476	0.000875007
ENSMUSG00000097125	0.000878707
ENSMUSG00000075162	0.000886165
ENSMUSG00000005952	0.000888577
ENSMUSG00000040699	0.000891566
ENSMUSG00000027551	0.000892667
ENSMUSG00000033768	0.000892757
ENSMUSG00000029530	0.000892859
ENSMUSG00000022565	0.000901193
ENSMUSG00000103527	0.000905396
ENSMUSG00000058454	0.000905543
ENSMUSG00000095493	0.000905556
ENSMUSG00000028954	0.000914006
ENSMUSG00000061650	0.000914682
ENSMUSG00000026034	0.000915354
ENSMUSG00000032216	0.000917185
ENSMUSG00000086417	0.000918478
ENSMUSG00000091694	0.000920317
ENSMUSG00000013629	0.000923885
ENSMUSG00000086554	0.000924226
ENSMUSG00000076439	0.000926237
ENSMUSG00000085786	0.000927432
ENSMUSG00000017764	0.000935534
ENSMUSG00000005362	0.000937261
ENSMUSG00000079427	0.000939643
ENSMUSG00000040093	0.000946363
ENSMUSG00000034427	0.00094736
ENSMUSG00000018559	0.000949408
ENSMUSG00000040385	0.000949457
ENSMUSG00000024019	0.000952807
ENSMUSG00000040423	0.00095601
ENSMUSG00000102535	0.000961261
ENSMUSG00000030222	0.000961807
ENSMUSG00000026888	0.000962042
ENSMUSG00000057193	0.000964463
ENSMUSG00000023914	0.000967211
ENSMUSG00000074227	0.000968531
ENSMUSG00000042770	0.000968996
ENSMUSG00000002984	0.00096902
ENSMUSG00000016481	0.000969729
ENSMUSG00000038034	0.000971622
ENSMUSG00000026047	0.000973635
ENSMUSG00000061479	0.000978487
ENSMUSG00000000673	0.000986632
ENSMUSG00000032640	0.000992687
ENSMUSG00000030782	0.000997153
ENSMUSG00000010307	0.00100289
ENSMUSG00000032323	0.00100333
ENSMUSG00000038725	0.00100349
ENSMUSG00000097742	0.00101004
ENSMUSG00000030120	0.00101521
ENSMUSG00000005696	0.00102184
ENSMUSG00000034708	0.00102522
ENSMUSG00000102051	0.00102636
ENSMUSG00000030035	0.00102914
ENSMUSG00000001763	0.00103137
ENSMUSG00000028755	0.00103224
ENSMUSG00000029686	0.00103246
ENSMUSG00000032531	0.00103256
ENSMUSG00000082609	0.00103584
ENSMUSG00000023927	0.0010388
ENSMUSG00000027452	0.00104065
ENSMUSG00000044986	0.00104592
ENSMUSG00000048215	0.0010462
ENSMUSG00000099249	0.00104686
ENSMUSG00000026887	0.00105001
ENSMUSG00000030219	0.00105026
ENSMUSG00000022416	0.00105286
ENSMUSG00000084289	0.00105392
ENSMUSG00000032604	0.00105483
ENSMUSG00000006732	0.0010558
ENSMUSG00000036091	0.0010558
ENSMUSG00000047344	0.00105628
ENSMUSG00000034254	0.0010576
ENSMUSG00000047793	0.00105892
ENSMUSG00000054863	0.00106107
ENSMUSG00000015176	0.00106425
ENSMUSG00000029254	0.00106497
ENSMUSG00000005078	0.00106809
ENSMUSG00000069206	0.00106821
ENSMUSG00000036438	0.00106835
ENSMUSG00000026806	0.00107237
ENSMUSG00000096074	0.00107719
ENSMUSG00000021803	0.00108008
ENSMUSG00000047428	0.00108091
ENSMUSG00000028047	0.00108603
ENSMUSG00000044468	0.00108729
ENSMUSG00000001494	0.00108832
ENSMUSG00000025314	0.00109295
ENSMUSG00000024246	0.00109485
ENSMUSG00000039167	0.00109589
ENSMUSG00000043895	0.00109845
ENSMUSG00000071711	0.00109909
ENSMUSG00000022351	0.00109992
ENSMUSG00000004100	0.00110139
ENSMUSG00000081113	0.00110765
ENSMUSG00000101316	0.00110926
ENSMUSG00000029765	0.0011133
ENSMUSG00000043168	0.00111513
ENSMUSG00000020441	0.00111632
ENSMUSG00000098816	0.00111636
ENSMUSG00000026848	0.00111862
ENSMUSG00000038393	0.00112208
ENSMUSG00000097091	0.00112369
ENSMUSG00000023995	0.00112536
ENSMUSG00000038648	0.00112591
ENSMUSG00000045062	0.00113378
ENSMUSG00000026113	0.0011388
ENSMUSG00000097954	0.00114144
ENSMUSG00000074483	0.00114206
ENSMUSG00000034926	0.00114446
ENSMUSG00000034121	0.00114859
ENSMUSG00000033688	0.00114877
ENSMUSG00000025580	0.00115055
ENSMUSG00000063873	0.00115305
ENSMUSG00000029033	0.00115548
ENSMUSG00000055413	0.00116045
ENSMUSG00000097247	0.00116183
ENSMUSG00000041075	0.00117091
ENSMUSG00000025130	0.00117463
ENSMUSG00000036526	0.00117592
ENSMUSG00000002289	0.00117706
ENSMUSG00000022132	0.0011828
ENSMUSG00000032116	0.00118877
ENSMUSG00000031887	0.00119788
ENSMUSG00000029735	0.00120172
ENSMUSG00000024424	0.00120239
ENSMUSG00000020329	0.00120331
ENSMUSG00000072596	0.00120595
ENSMUSG00000003848	0.00120851
ENSMUSG00000039007	0.00120992
ENSMUSG00000020766	0.00121288
ENSMUSG00000044976	0.00121423
ENSMUSG00000084964	0.00122021
ENSMUSG00000010080	0.00122592
ENSMUSG00000043931	0.00122778
ENSMUSG00000036594	0.00123447
ENSMUSG00000026615	0.00123695
ENSMUSG00000054905	0.00123898
ENSMUSG00000026815	0.00123968
ENSMUSG00000034613	0.00124439
ENSMUSG00000065041	0.00124462
ENSMUSG00000036432	0.00124929
ENSMUSG00000022512	0.00125007
ENSMUSG00000039615	0.00125225
ENSMUSG00000048824	0.00125798
ENSMUSG00000061762	0.00125806
ENSMUSG00000005225	0.00126112
ENSMUSG00000103114	0.00126393
ENSMUSG00000035131	0.00126446
ENSMUSG00000034957	0.00126518
ENSMUSG00000028540	0.00127291
ENSMUSG00000015342	0.00127776
ENSMUSG00000032332	0.00127884
ENSMUSG00000033880	0.00128073
ENSMUSG00000022668	0.00128841
ENSMUSG00000001524	0.0012909
ENSMUSG00000039865	0.00129271
ENSMUSG00000092076	0.00130512
ENSMUSG00000097459	0.00130536
ENSMUSG00000052942	0.00130562
ENSMUSG00000038352	0.0013074
ENSMUSG00000021379	0.00130923
ENSMUSG00000020566	0.00130994
ENSMUSG00000063439	0.00131673
ENSMUSG00000040390	0.00131701
ENSMUSG00000036185	0.00131881
ENSMUSG00000030468	0.0013245
ENSMUSG00000024500	0.00132977
ENSMUSG00000025935	0.00133037
ENSMUSG00000028999	0.00133082
ENSMUSG00000030165	0.0013346
ENSMUSG00000070867	0.00134198
ENSMUSG00000002017	0.00135188
ENSMUSG00000057948	0.00135708
ENSMUSG00000094930	0.00135887
ENSMUSG00000029119	0.00136273
ENSMUSG00000028394	0.00136457
ENSMUSG00000028460	0.00136631
ENSMUSG00000029658	0.00137493
ENSMUSG00000047867	0.00139587
ENSMUSG00000015759	0.00139596
ENSMUSG00000086825	0.0013992
ENSMUSG00000047281	0.00140116
ENSMUSG00000041135	0.00140673
ENSMUSG00000059658	0.00140956
ENSMUSG00000004508	0.00141137
ENSMUSG00000013155	0.00141674
ENSMUSG00000020537	0.00142266
ENSMUSG00000038525	0.00142666
ENSMUSG00000055319	0.00142693
ENSMUSG00000094902	0.00143053
ENSMUSG00000030413	0.00143353
ENSMUSG00000023032	0.00144357
ENSMUSG00000039099	0.0014456
ENSMUSG00000024027	0.00145379
ENSMUSG00000000538	0.00145559
ENSMUSG00000045294	0.00145799
ENSMUSG00000043424	0.0014582
ENSMUSG00000025374	0.00146513
ENSMUSG00000019794	0.0014708
ENSMUSG00000042675	0.00147427
ENSMUSG00000063600	0.00147485
ENSMUSG00000062480	0.0014784
ENSMUSG00000078137	0.00148922
ENSMUSG00000030443	0.00149039
ENSMUSG00000003814	0.00149053
ENSMUSG00000025576	0.00149343
ENSMUSG00000000085	0.0014954
ENSMUSG00000054836	0.0014968
ENSMUSG00000027663	0.00149724
ENSMUSG00000029030	0.00150354
ENSMUSG00000039770	0.00150537
ENSMUSG00000032652	0.00151603
ENSMUSG00000039233	0.00151886
ENSMUSG00000047759	0.00151941
ENSMUSG00000029605	0.00152038
ENSMUSG00000024376	0.00152403
ENSMUSG00000097572	0.00152504
ENSMUSG00000092471	0.00153643
ENSMUSG00000039599	0.0015393
ENSMUSG00000020260	0.00154081
ENSMUSG00000020911	0.00154346
ENSMUSG00000021613	0.00154958
ENSMUSG00000049265	0.00155884
ENSMUSG00000020211	0.00156221
ENSMUSG00000027297	0.00156443
ENSMUSG00000062098	0.00156468
ENSMUSG00000064246	0.00156995
ENSMUSG00000036106	0.0015753
ENSMUSG00000036136	0.00157889
ENSMUSG00000031950	0.00157984
ENSMUSG00000037351	0.00158016
ENSMUSG00000020010	0.00158148
ENSMUSG00000027456	0.00158401
ENSMUSG00000042106	0.0015882
ENSMUSG00000006546	0.00159426
ENSMUSG00000026626	0.0015987
ENSMUSG00000030357	0.00160002
ENSMUSG00000076598	0.00160745
ENSMUSG00000062939	0.00160907
ENSMUSG00000003526	0.00161088
ENSMUSG00000040430	0.00161352
ENSMUSG00000060904	0.00161378
ENSMUSG00000076545	0.0016146
ENSMUSG00000030325	0.00161591
ENSMUSG00000027130	0.00161994
ENSMUSG00000038402	0.00162064
ENSMUSG00000003227	0.00162158
ENSMUSG00000047557	0.00162428
ENSMUSG00000026946	0.00162478
ENSMUSG00000032565	0.00162546
ENSMUSG00000039983	0.00163226
ENSMUSG00000005339	0.00163456
ENSMUSG00000031365	0.00164017
ENSMUSG00000045777	0.00164239
ENSMUSG00000037257	0.00164331
ENSMUSG00000028706	0.00164374
ENSMUSG00000097026	0.00164416
ENSMUSG00000074657	0.00165202
ENSMUSG00000039629	0.00165253
ENSMUSG00000056144	0.00165693
ENSMUSG00000020923	0.00165924
ENSMUSG00000052435	0.00165964
ENSMUSG00000036098	0.00166
ENSMUSG00000032864	0.00166258
ENSMUSG00000034868	0.00166573
ENSMUSG00000044352	0.00166781
ENSMUSG00000028096	0.00167248
ENSMUSG00000031162	0.00168342
ENSMUSG00000070034	0.00168995
ENSMUSG00000063576	0.00169354
ENSMUSG00000024960	0.00169763
ENSMUSG00000026443	0.00169768
ENSMUSG00000028037	0.00170008
ENSMUSG00000035329	0.0017009
ENSMUSG00000039450	0.00170142
ENSMUSG00000057160	0.00170432
ENSMUSG00000047412	0.00171297
ENSMUSG00000062609	0.00171521
ENSMUSG00000056665	0.00171745
ENSMUSG00000101378	0.00171934
ENSMUSG00000094335	0.00172252
ENSMUSG00000020547	0.00172584
ENSMUSG00000028344	0.00172785
ENSMUSG00000026896	0.00172829
ENSMUSG00000044636	0.00173442
ENSMUSG00000025503	0.00173484
ENSMUSG00000024740	0.00174527
ENSMUSG00000029322	0.00174734
ENSMUSG00000018921	0.00174898
ENSMUSG00000037161	0.00176285
ENSMUSG00000025779	0.0017649
ENSMUSG00000093445	0.00176905
ENSMUSG00000022131	0.00177743
ENSMUSG00000003283	0.00178101
ENSMUSG00000084383	0.00178331
ENSMUSG00000020328	0.00178934
ENSMUSG00000075467	0.00179056
ENSMUSG00000045672	0.00179811
ENSMUSG00000069919	0.00180178
ENSMUSG00000094518	0.00180387
ENSMUSG00000044703	0.00180497
ENSMUSG00000034164	0.00181056
ENSMUSG00000030602	0.00181563
ENSMUSG00000076501	0.00181904
ENSMUSG00000086915	0.00182384
ENSMUSG00000039701	0.00182394
ENSMUSG00000027843	0.0018347
ENSMUSG00000036599	0.00183524
ENSMUSG00000031109	0.00183536
ENSMUSG00000028716	0.00184041
ENSMUSG00000082762	0.00184209
ENSMUSG00000037318	0.00184781
ENSMUSG00000020653	0.00184827
ENSMUSG00000035983	0.00184886
ENSMUSG00000030588	0.00186074
ENSMUSG00000094433	0.00186129
ENSMUSG00000039349	0.00186334
ENSMUSG00000024293	0.0018634
ENSMUSG00000084999	0.00186572
ENSMUSG00000019966	0.0018666
ENSMUSG00000023011	0.00186755
ENSMUSG00000093483	0.00186909
ENSMUSG00000074269	0.00187011
ENSMUSG00000038335	0.00187071
ENSMUSG00000073563	0.00187429
ENSMUSG00000028854	0.00188528
ENSMUSG00000070972	0.0018862
ENSMUSG00000056258	0.0018872
ENSMUSG00000025094	0.00189314
ENSMUSG00000039201	0.00189518
ENSMUSG00000087107	0.00190335
ENSMUSG00000042097	0.0019083
ENSMUSG00000036944	0.00190862
ENSMUSG00000092737	0.00191023
ENSMUSG00000087406	0.0019148
ENSMUSG00000032750	0.0019175
ENSMUSG00000081835	0.00191773
ENSMUSG00000042275	0.00193167
ENSMUSG00000029417	0.00193541
ENSMUSG00000026589	0.00194067
ENSMUSG00000035472	0.00194788
ENSMUSG00000031770	0.00195474
ENSMUSG00000036327	0.00196018
ENSMUSG00000032231	0.00196077
ENSMUSG00000092277	0.00197864
ENSMUSG00000103313	0.00199012
ENSMUSG00000052212	0.00199175
ENSMUSG00000019055	0.00199291
ENSMUSG00000022754	0.00199384
ENSMUSG00000102919	0.00200287
ENSMUSG00000047881	0.00202461
ENSMUSG00000029385	0.00202463
ENSMUSG00000021661	0.00202503
ENSMUSG00000030340	0.0020258
ENSMUSG00000027457	0.00202699
ENSMUSG00000022336	0.00205386
ENSMUSG00000041020	0.00205728
ENSMUSG00000045435	0.00205747
ENSMUSG00000028082	0.00206476
ENSMUSG00000003623	0.00206928
ENSMUSG00000002058	0.00207505
ENSMUSG00000026014	0.00207543
ENSMUSG00000068015	0.00209066
ENSMUSG00000042500	0.00209707
ENSMUSG00000074486	0.0020977
ENSMUSG00000024034	0.00210849
ENSMUSG00000049551	0.00210991
ENSMUSG00000015290	0.00211056
ENSMUSG00000076940	0.00211224
ENSMUSG00000097574	0.00211374
ENSMUSG00000075327	0.00211695
ENSMUSG00000034041	0.00212175
ENSMUSG00000004626	0.00212213
ENSMUSG00000031924	0.00212421
ENSMUSG00000004864	0.0021289
ENSMUSG00000044217	0.00213164
ENSMUSG00000054901	0.00213279
ENSMUSG00000042379	0.00214053
ENSMUSG00000031402	0.00214237
ENSMUSG00000030083	0.00214284
ENSMUSG00000085517	0.00214749
ENSMUSG00000021456	0.00215736
ENSMUSG00000034259	0.00216294
ENSMUSG00000086438	0.0021816
ENSMUSG00000036863	0.00218552
ENSMUSG00000021751	0.00220205
ENSMUSG00000058287	0.00220625
ENSMUSG00000035448	0.00220707
ENSMUSG00000046719	0.00220959
ENSMUSG00000049232	0.00221149
ENSMUSG00000078087	0.00221657
ENSMUSG00000053158	0.00221762
ENSMUSG00000029507	0.00222352
ENSMUSG00000073063	0.00222467
ENSMUSG00000093861	0.00222748
ENSMUSG00000064225	0.00222854
ENSMUSG00000102038	0.00223593
ENSMUSG00000043241	0.00223854
ENSMUSG00000015340	0.00223956
ENSMUSG00000038357	0.00224035
ENSMUSG00000046572	0.00224169
ENSMUSG00000097325	0.00224366
ENSMUSG00000100018	0.00224406
ENSMUSG00000062753	0.00224452
ENSMUSG00000031387	0.00224495
ENSMUSG00000034930	0.00224596
ENSMUSG00000066632	0.00225314
ENSMUSG00000082938	0.0022539
ENSMUSG00000032551	0.00225761
ENSMUSG00000070803	0.00225824
ENSMUSG00000008153	0.00226788
ENSMUSG00000022181	0.00227414
ENSMUSG00000092805	0.00227532
ENSMUSG00000030934	0.00227845
ENSMUSG00000033020	0.00228043
ENSMUSG00000040848	0.00228131
ENSMUSG00000017412	0.00228749
ENSMUSG00000021972	0.00230616
ENSMUSG00000033715	0.00231274
ENSMUSG00000102095	0.00231295
ENSMUSG00000070501	0.0023178
ENSMUSG00000090230	0.00231962
ENSMUSG00000089847	0.0023277
ENSMUSG00000052142	0.00233363
ENSMUSG00000020591	0.00234352
ENSMUSG00000040710	0.00234829
ENSMUSG00000032513	0.0023534
ENSMUSG00000038248	0.00235494
ENSMUSG00000100480	0.00236359
ENSMUSG00000042821	0.00236491
ENSMUSG00000039956	0.00238153
ENSMUSG00000031070	0.00238291
ENSMUSG00000050288	0.00238422
ENSMUSG00000063268	0.00238942
ENSMUSG00000001025	0.00239028
ENSMUSG00000071042	0.00239745
ENSMUSG00000006014	0.0024027
ENSMUSG00000037649	0.00240482
ENSMUSG00000040164	0.00241045
ENSMUSG00000099492	0.00241151
ENSMUSG00000020990	0.00241522
ENSMUSG00000085334	0.00241857
ENSMUSG00000060586	0.00242688
ENSMUSG00000006386	0.00243375
ENSMUSG00000025264	0.00243649
ENSMUSG00000041040	0.00243844
ENSMUSG00000022057	0.00244405
ENSMUSG00000051495	0.00244727
ENSMUSG00000025907	0.00244946
ENSMUSG00000030474	0.00246532
ENSMUSG00000027227	0.00247491
ENSMUSG00000028741	0.00247715
ENSMUSG00000029387	0.00248302
ENSMUSG00000039462	0.00248991
ENSMUSG00000025555	0.00249447
ENSMUSG00000002342	0.0024945
ENSMUSG00000034320	0.00249611
ENSMUSG00000076577	0.00249646
ENSMUSG00000026365	0.00250119
ENSMUSG00000019810	0.00251603
ENSMUSG00000022864	0.00251678
ENSMUSG00000083041	0.00251932
ENSMUSG00000027776	0.00252222
ENSMUSG00000028633	0.00254193
ENSMUSG00000024425	0.0025439
ENSMUSG00000059013	0.00254796
ENSMUSG00000092203	0.00255307
ENSMUSG00000009654	0.00256179
ENSMUSG00000021196	0.00256776
ENSMUSG00000027794	0.00256945
ENSMUSG00000097403	0.00256962
ENSMUSG00000034488	0.00258365
ENSMUSG00000034850	0.00258463
ENSMUSG00000049940	0.00258529
ENSMUSG00000007783	0.00261096
ENSMUSG00000053801	0.00261242
ENSMUSG00000041779	0.00261255
ENSMUSG00000031490	0.0026131
ENSMUSG00000053774	0.00261474
ENSMUSG00000035769	0.00262545
ENSMUSG00000045362	0.00262648
ENSMUSG00000024339	0.00262908
ENSMUSG00000006519	0.00263438
ENSMUSG00000031995	0.00263748
ENSMUSG00000025132	0.00265125
ENSMUSG00000073411	0.00265128
ENSMUSG00000018819	0.00265143
ENSMUSG00000042616	0.00265776
ENSMUSG00000097800	0.00265794
ENSMUSG00000003039	0.00266139
ENSMUSG00000052430	0.00266924
ENSMUSG00000097514	0.00267178
ENSMUSG00000033429	0.00267435
ENSMUSG00000035566	0.00267462
ENSMUSG00000048930	0.00267962
ENSMUSG00000034126	0.00268167
ENSMUSG00000035890	0.00268399
ENSMUSG00000038175	0.00268832
ENSMUSG00000103270	0.00269543
ENSMUSG00000081816	0.00270303
ENSMUSG00000024672	0.00271592
ENSMUSG00000004500	0.00272085
ENSMUSG00000037686	0.00272768
ENSMUSG00000022483	0.00272988
ENSMUSG00000025220	0.0027321
ENSMUSG00000051225	0.00273356
ENSMUSG00000063757	0.00274967
ENSMUSG00000072809	0.00275204
ENSMUSG00000000876	0.00275322
ENSMUSG00000031371	0.00275412
ENSMUSG00000002963	0.00276891
ENSMUSG00000028840	0.00277021
ENSMUSG00000039853	0.00278132
ENSMUSG00000022496	0.00278555
ENSMUSG00000053091	0.00280663
ENSMUSG00000025609	0.00281062
ENSMUSG00000025936	0.0028118
ENSMUSG00000031161	0.00281277
ENSMUSG00000043613	0.00282011
ENSMUSG00000028049	0.00282394
ENSMUSG00000030077	0.00283428
ENSMUSG00000020576	0.00283643
ENSMUSG00000016559	0.00284941
ENSMUSG00000022456	0.00285353
ENSMUSG00000029455	0.00285984
ENSMUSG00000102590	0.00286052
ENSMUSG00000019996	0.00286224
ENSMUSG00000020867	0.00286829
ENSMUSG00000031274	0.00286863
ENSMUSG00000066170	0.00287818
ENSMUSG00000001014	0.00288342
ENSMUSG00000015890	0.00288351
ENSMUSG00000021025	0.00288529
ENSMUSG00000030708	0.00288873
ENSMUSG00000019975	0.00289152
ENSMUSG00000038390	0.00290575
ENSMUSG00000042514	0.00290708
ENSMUSG00000096422	0.0029094
ENSMUSG00000066235	0.00291479
ENSMUSG00000036281	0.00291704
ENSMUSG00000097994	0.00292018
ENSMUSG00000003955	0.00292124
ENSMUSG00000025558	0.00292211
ENSMUSG00000013707	0.00292254
ENSMUSG00000056972	0.00292457
ENSMUSG00000088769	0.00293396
ENSMUSG00000045038	0.00293585
ENSMUSG00000089844	0.00293621
ENSMUSG00000027082	0.00293775
ENSMUSG00000008450	0.00294598
ENSMUSG00000063594	0.00294715
ENSMUSG00000029482	0.00295095
ENSMUSG00000046634	0.00297044
ENSMUSG00000056820	0.00297159
ENSMUSG00000019850	0.00298036
ENSMUSG00000019768	0.00299106
ENSMUSG00000073530	0.00299142
ENSMUSG00000103047	0.0029922
ENSMUSG00000041202	0.00299868
ENSMUSG00000085936	0.00301553
ENSMUSG00000021846	0.00301905
ENSMUSG00000073000	0.00302388
ENSMUSG00000033313	0.00302902
ENSMUSG00000042757	0.00303366
ENSMUSG00000030657	0.00304229
ENSMUSG00000074405	0.0030493
ENSMUSG00000063232	0.00305412
ENSMUSG00000042331	0.00305523
ENSMUSG00000020549	0.00306025
ENSMUSG00000063808	0.00307384
ENSMUSG00000050549	0.0030759
ENSMUSG00000027907	0.0030839
ENSMUSG00000014791	0.0030853
ENSMUSG00000055725	0.00309216
ENSMUSG00000022174	0.00309371
ENSMUSG00000020463	0.00310325
ENSMUSG00000033972	0.00311055
ENSMUSG00000104291	0.00311584
ENSMUSG00000029029	0.00312619
ENSMUSG00000026974	0.00312875
ENSMUSG00000049548	0.00312916
ENSMUSG00000021756	0.0031314
ENSMUSG00000050022	0.00313142
ENSMUSG00000054499	0.00314103
ENSMUSG00000020397	0.00315371
ENSMUSG00000002658	0.00316058
ENSMUSG00000029919	0.00316123
ENSMUSG00000024998	0.00316202
ENSMUSG00000011096	0.00319262
ENSMUSG00000038646	0.00319379
ENSMUSG00000071652	0.00319535
ENSMUSG00000068105	0.00320439
ENSMUSG00000028729	0.00321006
ENSMUSG00000022876	0.00321429
ENSMUSG00000029596	0.00321803
ENSMUSG00000082265	0.00322473
ENSMUSG00000020792	0.00322615
ENSMUSG00000022244	0.00322962
ENSMUSG00000057497	0.00323228
ENSMUSG00000021065	0.00323455
ENSMUSG00000020888	0.00323556
ENSMUSG00000101028	0.00323879
ENSMUSG00000049076	0.00324729
ENSMUSG00000032437	0.00324729
ENSMUSG00000027583	0.00325638
ENSMUSG00000061455	0.00325744
ENSMUSG00000047824	0.00325935
ENSMUSG00000030088	0.00326017
ENSMUSG00000031722	0.0032612
ENSMUSG00000035513	0.00327766
ENSMUSG00000004535	0.00328308
ENSMUSG00000097640	0.00328399
ENSMUSG00000031963	0.00328914
ENSMUSG00000021792	0.00328986
ENSMUSG00000100813	0.00329916
ENSMUSG00000037548	0.00330197
ENSMUSG00000042249	0.00331123
ENSMUSG00000052013	0.00331202
ENSMUSG00000097139	0.00331247
ENSMUSG00000026889	0.00332597
ENSMUSG00000030101	0.00332607
ENSMUSG00000023903	0.00333224
ENSMUSG00000050600	0.0033349
ENSMUSG00000047221	0.00334176
ENSMUSG00000042477	0.00335794
ENSMUSG00000021990	0.00336184
ENSMUSG00000001687	0.00336261
ENSMUSG00000093459	0.00336973
ENSMUSG00000028392	0.00338346
ENSMUSG00000024158	0.00338776
ENSMUSG00000038550	0.00339794
ENSMUSG00000020473	0.00340458
ENSMUSG00000032126	0.0034071
ENSMUSG00000011658	0.0034122
ENSMUSG00000039166	0.00341472
ENSMUSG00000079480	0.0034149
ENSMUSG00000070407	0.00341577
ENSMUSG00000022853	0.00343184
ENSMUSG00000085241	0.00343657
ENSMUSG00000021281	0.00344114
ENSMUSG00000058492	0.00344541
ENSMUSG00000024622	0.00344543
ENSMUSG00000089267	0.00344687
ENSMUSG00000043415	0.00344892
ENSMUSG00000103957	0.00344927
ENSMUSG00000025701	0.00345025
ENSMUSG00000008140	0.0034507
ENSMUSG00000092415	0.00346048
ENSMUSG00000038210	0.00347081
ENSMUSG00000078783	0.00347606
ENSMUSG00000028145	0.00347782
ENSMUSG00000044434	0.00348189
ENSMUSG00000057880	0.00349845
ENSMUSG00000048833	0.00349956
ENSMUSG00000030735	0.00350005
ENSMUSG00000041594	0.00350254
ENSMUSG00000021506	0.00352239
ENSMUSG00000102471	0.00352925
ENSMUSG00000029198	0.00353004
ENSMUSG00000073414	0.00353448
ENSMUSG00000020020	0.00355471
ENSMUSG00000088856	0.00355966
ENSMUSG00000000384	0.00356711
ENSMUSG00000053310	0.00357459
ENSMUSG00000083669	0.00358319
ENSMUSG00000030814	0.0035844
ENSMUSG00000086212	0.00358777
ENSMUSG00000032496	0.00358959
ENSMUSG00000038871	0.00359287
ENSMUSG00000092035	0.00359703
ENSMUSG00000053646	0.00360074
ENSMUSG00000055717	0.00360147
ENSMUSG00000029707	0.00360274
ENSMUSG00000067610	0.00360749
ENSMUSG00000025461	0.00361532
ENSMUSG00000033249	0.00362262
ENSMUSG00000031562	0.00362345
ENSMUSG00000042501	0.00362648
ENSMUSG00000072235	0.00363294
ENSMUSG00000034059	0.00365576
ENSMUSG00000073386	0.00366906
ENSMUSG00000047686	0.00367615
ENSMUSG00000027333	0.0036764
ENSMUSG00000064065	0.00368295
ENSMUSG00000001767	0.00368474
ENSMUSG00000006589	0.00368699
ENSMUSG00000025407	0.00368724
ENSMUSG00000019261	0.00370003
ENSMUSG00000031984	0.00370048
ENSMUSG00000028385	0.00371089
ENSMUSG00000038429	0.00371195
ENSMUSG00000009292	0.00371305
ENSMUSG00000085081	0.00371466
ENSMUSG00000102564	0.00371524
ENSMUSG00000067597	0.00371578
ENSMUSG00000060183	0.00371806
ENSMUSG00000022747	0.00372504
ENSMUSG00000034764	0.00372849
ENSMUSG00000029716	0.00375112
ENSMUSG00000036218	0.00375556
ENSMUSG00000028536	0.00376452
ENSMUSG00000031872	0.00376568
ENSMUSG00000022124	0.00376605
ENSMUSG00000064994	0.00376995
ENSMUSG00000046731	0.00377407
ENSMUSG00000058794	0.00378411
ENSMUSG00000038916	0.00378453
ENSMUSG00000042700	0.00378751
ENSMUSG00000086746	0.00379115
ENSMUSG00000032373	0.00379723
ENSMUSG00000092618	0.00379841
ENSMUSG00000009566	0.0038064
ENSMUSG00000034818	0.00380923
ENSMUSG00000026072	0.00381555
ENSMUSG00000024338	0.0038174
ENSMUSG00000036580	0.00382272
ENSMUSG00000025575	0.00382409
ENSMUSG00000020863	0.00383859
ENSMUSG00000002129	0.00384408
ENSMUSG00000083534	0.00385168
ENSMUSG00000090110	0.00385372
ENSMUSG00000082674	0.00385403
ENSMUSG00000025330	0.00385777
ENSMUSG00000031799	0.00385916
ENSMUSG00000034786	0.00386152
ENSMUSG00000082436	0.00386382
ENSMUSG00000092130	0.00386452
ENSMUSG00000083836	0.00387419
ENSMUSG00000029075	0.00388285
ENSMUSG00000032596	0.00389612
ENSMUSG00000037613	0.00392694
ENSMUSG00000085793	0.00395218
ENSMUSG00000084755	0.0039523
ENSMUSG00000076652	0.00395782
ENSMUSG00000031788	0.00395783
ENSMUSG00000102757	0.00397545
ENSMUSG00000032867	0.00397748
ENSMUSG00000021730	0.0039798
ENSMUSG00000030269	0.00400737
ENSMUSG00000044005	0.00401304
ENSMUSG00000037992	0.0040196
ENSMUSG00000098759	0.00402715
ENSMUSG00000102140	0.00402758
ENSMUSG00000035754	0.00403109
ENSMUSG00000020125	0.00403187
ENSMUSG00000032556	0.00403784
ENSMUSG00000086885	0.00404473
ENSMUSG00000032376	0.00404645
ENSMUSG00000074604	0.00405366
ENSMUSG00000056214	0.00405512
ENSMUSG00000062470	0.00406157
ENSMUSG00000073430	0.00407108
ENSMUSG00000053522	0.00407197
ENSMUSG00000040253	0.00408261
ENSMUSG00000043873	0.00409004
ENSMUSG00000044348	0.0040904
ENSMUSG00000009630	0.00409907
ENSMUSG00000019852	0.00410224
ENSMUSG00000018906	0.00410759
ENSMUSG00000041949	0.00411431
ENSMUSG00000023175	0.00411541
ENSMUSG00000103149	0.00411642
ENSMUSG00000078349	0.00411959
ENSMUSG00000028455	0.00412976
ENSMUSG00000081030	0.00413058
ENSMUSG00000044456	0.00413061
ENSMUSG00000026343	0.00413077
ENSMUSG00000086233	0.00414355
ENSMUSG00000034063	0.00414417
ENSMUSG00000046006	0.00414936
ENSMUSG00000036356	0.00414977
ENSMUSG00000038910	0.00415008
ENSMUSG00000040746	0.00415397
ENSMUSG00000042942	0.00415561
ENSMUSG00000026126	0.00415581
ENSMUSG00000052736	0.00415943
ENSMUSG00000022235	0.00415974
ENSMUSG00000059327	0.00416462
ENSMUSG00000039079	0.00417045
ENSMUSG00000040340	0.00418024
ENSMUSG00000056076	0.00419147
ENSMUSG00000033128	0.00420175
ENSMUSG00000072812	0.00420295
ENSMUSG00000031289	0.00420974
ENSMUSG00000070065	0.00421252
ENSMUSG00000022582	0.0042266
ENSMUSG00000020354	0.00423477
ENSMUSG00000075296	0.00423748
ENSMUSG00000051185	0.00424908
ENSMUSG00000095562	0.00425102
ENSMUSG00000027078	0.00425311
ENSMUSG00000087066	0.00425585
ENSMUSG00000000861	0.00426004
ENSMUSG00000092748	0.00426485
ENSMUSG00000059355	0.00426754
ENSMUSG00000050896	0.00426939
ENSMUSG00000068245	0.00427421
ENSMUSG00000091050	0.00428088
ENSMUSG00000034923	0.00428863
ENSMUSG00000045394	0.00429901
ENSMUSG00000036587	0.00430206
ENSMUSG00000054277	0.00430234
ENSMUSG00000102202	0.00430519
ENSMUSG00000026348	0.00430739
ENSMUSG00000042650	0.00431511
ENSMUSG00000039883	0.00432464
ENSMUSG00000081643	0.00432765
ENSMUSG00000027879	0.00432866
ENSMUSG00000029359	0.00433573
ENSMUSG00000032245	0.00433695
ENSMUSG00000013974	0.00435206
ENSMUSG00000037075	0.00435266
ENSMUSG00000024646	0.00436824
ENSMUSG00000026070	0.00438343
ENSMUSG00000070427	0.0043873
ENSMUSG00000031221	0.00439259
ENSMUSG00000029598	0.00440453
ENSMUSG00000001248	0.00440673
ENSMUSG00000022756	0.00440767
ENSMUSG00000029627	0.00440843
ENSMUSG00000021226	0.00441072
ENSMUSG00000046691	0.00441192
ENSMUSG00000027933	0.00442411
ENSMUSG00000046841	0.00443225
ENSMUSG00000058665	0.00443247
ENSMUSG00000097651	0.00444026
ENSMUSG00000071151	0.00444871
ENSMUSG00000029032	0.0044511
ENSMUSG00000022831	0.00446359
ENSMUSG00000042524	0.0044707
ENSMUSG00000047511	0.004478
ENSMUSG00000097495	0.00447951
ENSMUSG00000020589	0.00448786
ENSMUSG00000078763	0.0044897
ENSMUSG00000046908	0.00449582
ENSMUSG00000051076	0.00450322
ENSMUSG00000024790	0.00450466
ENSMUSG00000014837	0.00450618
ENSMUSG00000103378	0.00450911
ENSMUSG00000037278	0.00451712
ENSMUSG00000085412	0.00452144
ENSMUSG00000032380	0.00452397
ENSMUSG00000067928	0.00455586
ENSMUSG00000024774	0.00456472
ENSMUSG00000037679	0.00456478
ENSMUSG00000041153	0.00456949
ENSMUSG00000044288	0.0045709
ENSMUSG00000103109	0.00458804
ENSMUSG00000038997	0.00459124
ENSMUSG00000052656	0.00459182
ENSMUSG00000003469	0.00459373
ENSMUSG00000054493	0.00459374
ENSMUSG00000083693	0.00459714
ENSMUSG00000069873	0.00460452
ENSMUSG00000003500	0.00461016
ENSMUSG00000090030	0.00462598
ENSMUSG00000029603	0.00463749
ENSMUSG00000025188	0.00463851
ENSMUSG00000014426	0.00463908
ENSMUSG00000077394	0.00463969
ENSMUSG00000047181	0.00463973
ENSMUSG00000037060	0.00464149
ENSMUSG00000002831	0.0046491
ENSMUSG00000017400	0.00466224
ENSMUSG00000040586	0.00469575
ENSMUSG00000097305	0.00469934
ENSMUSG00000046718	0.00470821
ENSMUSG00000063229	0.00471108
ENSMUSG00000086184	0.00471469
ENSMUSG00000055980	0.00472921
ENSMUSG00000023456	0.00474044
ENSMUSG00000035934	0.00474722
ENSMUSG00000031826	0.00475049
ENSMUSG00000073412	0.00475542
ENSMUSG00000020392	0.00475615
ENSMUSG00000040006	0.00475763
ENSMUSG00000085331	0.00475865
ENSMUSG00000038415	0.00475909
ENSMUSG00000018925	0.00476654
ENSMUSG00000102964	0.00477936
ENSMUSG00000005687	0.0047867
ENSMUSG00000015869	0.00479018
ENSMUSG00000029769	0.00481419
ENSMUSG00000051124	0.00482546
ENSMUSG00000007107	0.00482997
ENSMUSG00000079491	0.00483048
ENSMUSG00000061769	0.00483162
ENSMUSG00000082740	0.00484937
ENSMUSG00000050157	0.00486957
ENSMUSG00000041660	0.00487429
ENSMUSG00000031242	0.00487621
ENSMUSG00000024247	0.00487944
ENSMUSG00000074277	0.004883
ENSMUSG00000026822	0.0049154
ENSMUSG00000015488	0.00491727
ENSMUSG00000020525	0.00492101
ENSMUSG00000062007	0.00492589
ENSMUSG00000027575	0.00495054
ENSMUSG00000081344	0.00496279
ENSMUSG00000024965	0.00497699
ENSMUSG00000030894	0.00498177
ENSMUSG00000024212	0.00499274
ENSMUSG00000005089	0.00499795
ENSMUSG00000044583	0.00500523
ENSMUSG00000020451	0.00500701
ENSMUSG00000020439	0.00501213
ENSMUSG00000082101	0.00501517
ENSMUSG00000024593	0.00502349
ENSMUSG00000031482	0.00502653
ENSMUSG00000074497	0.00503145
ENSMUSG00000028700	0.00503397
ENSMUSG00000031246	0.00504877
ENSMUSG00000096719	0.00505839
ENSMUSG00000083700	0.00506793
ENSMUSG00000035085	0.00507857
ENSMUSG00000036686	0.00507964
ENSMUSG00000071715	0.005082
ENSMUSG00000079563	0.00510745
ENSMUSG00000070315	0.00511395
ENSMUSG00000029205	0.00512096
ENSMUSG00000047719	0.00513053
ENSMUSG00000049969	0.00513383
ENSMUSG00000014609	0.00513741
ENSMUSG00000025915	0.00515845
ENSMUSG00000016918	0.00516459
ENSMUSG00000037860	0.00517443
ENSMUSG00000086296	0.00517633
ENSMUSG00000028803	0.00517822
ENSMUSG00000085972	0.00519097
ENSMUSG00000021592	0.00519608
ENSMUSG00000029923	0.00519679
ENSMUSG00000040557	0.00520023
ENSMUSG00000057130	0.00520975
ENSMUSG00000040405	0.00522667
ENSMUSG00000019464	0.00522792
ENSMUSG00000031930	0.0052349
ENSMUSG00000018924	0.00525892
ENSMUSG00000059877	0.00525913
ENSMUSG00000084910	0.00526746
ENSMUSG00000072964	0.00527465
ENSMUSG00000082806	0.00527527
ENSMUSG00000023000	0.0052918
ENSMUSG00000058248	0.0053135
ENSMUSG00000002997	0.00532273
ENSMUSG00000030579	0.00532448
ENSMUSG00000033633	0.00533394
ENSMUSG00000022241	0.00533582
ENSMUSG00000026864	0.00533916
ENSMUSG00000102861	0.00534104
ENSMUSG00000068854	0.00535344
ENSMUSG00000044867	0.00535599
ENSMUSG00000005986	0.00536089
ENSMUSG00000020719	0.00536344
ENSMUSG00000037601	0.00537525
ENSMUSG00000073805	0.00537889
ENSMUSG00000037341	0.00542208
ENSMUSG00000027011	0.00543049
ENSMUSG00000030004	0.00544321
ENSMUSG00000025418	0.00544687
ENSMUSG00000062582	0.00544763
ENSMUSG00000034707	0.00545254
ENSMUSG00000089902	0.00546361
ENSMUSG00000083819	0.00546471
ENSMUSG00000020528	0.00546976
ENSMUSG00000061654	0.00549955
ENSMUSG00000027951	0.00553898
ENSMUSG00000035183	0.00554633
ENSMUSG00000020114	0.00556037
ENSMUSG00000037876	0.00556828
ENSMUSG00000068407	0.00556944
ENSMUSG00000025757	0.00557127
ENSMUSG00000057440	0.00557986
ENSMUSG00000000320	0.00558043
ENSMUSG00000026384	0.00560625
ENSMUSG00000040785	0.00560922
ENSMUSG00000021096	0.00561281
ENSMUSG00000055676	0.00561332
ENSMUSG00000032484	0.00561697
ENSMUSG00000071361	0.00562386
ENSMUSG00000032870	0.005627
ENSMUSG00000073147	0.00562987
ENSMUSG00000049493	0.0056353
ENSMUSG00000033021	0.00563743
ENSMUSG00000023828	0.00566815
ENSMUSG00000084796	0.00568113
ENSMUSG00000030681	0.00569589
ENSMUSG00000103696	0.00569647
ENSMUSG00000069814	0.00569737
ENSMUSG00000034981	0.00569931
ENSMUSG00000038156	0.00570515
ENSMUSG00000072618	0.00570683
ENSMUSG00000020775	0.0057103
ENSMUSG00000057457	0.00572389
ENSMUSG00000064168	0.00573469
ENSMUSG00000039910	0.00573965
ENSMUSG00000042444	0.00574214
ENSMUSG00000027763	0.00575474
ENSMUSG00000038332	0.00576439
ENSMUSG00000074404	0.00576584
ENSMUSG00000031021	0.00578126
ENSMUSG00000097028	0.00578152
ENSMUSG00000025184	0.00579995
ENSMUSG00000032417	0.00581
ENSMUSG00000005124	0.00581156
ENSMUSG00000094749	0.00582171
ENSMUSG00000036905	0.00582557
ENSMUSG00000028410	0.00584751
ENSMUSG00000017057	0.00585973
ENSMUSG00000061356	0.00586077
ENSMUSG00000024446	0.00586117
ENSMUSG00000031377	0.00587334
ENSMUSG00000009350	0.00588563
ENSMUSG00000028197	0.00588819
ENSMUSG00000068735	0.0058971
ENSMUSG00000093930	0.00590082
ENSMUSG00000035790	0.00590413
ENSMUSG00000031750	0.00590577
ENSMUSG00000033769	0.0059093
ENSMUSG00000045048	0.00591467
ENSMUSG00000062070	0.00591594
ENSMUSG00000062960	0.00591811
ENSMUSG00000027296	0.00592699
ENSMUSG00000097885	0.00592717
ENSMUSG00000103529	0.00593206
ENSMUSG00000050334	0.00594263
ENSMUSG00000025475	0.00596273
ENSMUSG00000041245	0.00597095
ENSMUSG00000086425	0.00597198
ENSMUSG00000054717	0.00599635
ENSMUSG00000086006	0.00600154
ENSMUSG00000053615	0.00600468
ENSMUSG00000048164	0.00600698
ENSMUSG00000021091	0.00600944
ENSMUSG00000033294	0.0060145
ENSMUSG00000005501	0.00601999
ENSMUSG00000084754	0.00602058
ENSMUSG00000035539	0.00602546
ENSMUSG00000021910	0.00603374
ENSMUSG00000026926	0.0060384
ENSMUSG00000056738	0.00604798
ENSMUSG00000032436	0.00604973
ENSMUSG00000024767	0.00605541
ENSMUSG00000019814	0.00607684
ENSMUSG00000050232	0.00608071
ENSMUSG00000043740	0.0060966
ENSMUSG00000024975	0.006104
ENSMUSG00000024069	0.00611528
ENSMUSG00000027636	0.00612189
ENSMUSG00000083481	0.00612379
ENSMUSG00000086542	0.00612878
ENSMUSG00000016496	0.00613148
ENSMUSG00000034247	0.00613515
ENSMUSG00000007041	0.00614217
ENSMUSG00000020198	0.0061446
ENSMUSG00000048001	0.0061602
ENSMUSG00000015790	0.00616372
ENSMUSG00000002319	0.00618934
ENSMUSG00000001416	0.0062036
ENSMUSG00000033159	0.00620492
ENSMUSG00000030407	0.00620781
ENSMUSG00000023147	0.00623868
ENSMUSG00000031447	0.0062649
ENSMUSG00000062365	0.00628818
ENSMUSG00000022463	0.00628837
ENSMUSG00000026637	0.00629026
ENSMUSG00000047649	0.00629343
ENSMUSG00000026696	0.00630136
ENSMUSG00000034042	0.00631276
ENSMUSG00000018042	0.00631915
ENSMUSG00000042632	0.00632211
ENSMUSG00000099632	0.00632321
ENSMUSG00000009731	0.0063403
ENSMUSG00000026840	0.00634154
ENSMUSG00000028334	0.00634174
ENSMUSG00000027894	0.00635918
ENSMUSG00000072589	0.00636165
ENSMUSG00000074876	0.00636921
ENSMUSG00000026172	0.00637677
ENSMUSG00000018765	0.00638139
ENSMUSG00000038721	0.00638309
ENSMUSG00000074918	0.00638571
ENSMUSG00000020297	0.00638572
ENSMUSG00000049038	0.00640648
ENSMUSG00000030966	0.00643774
ENSMUSG00000053477	0.00644862
ENSMUSG00000086067	0.00644916
ENSMUSG00000075184	0.00645003
ENSMUSG00000046756	0.00645076
ENSMUSG00000039813	0.00645098
ENSMUSG00000027366	0.00647031
ENSMUSG00000088078	0.00647075
ENSMUSG00000085483	0.00647358
ENSMUSG00000103283	0.00647859
ENSMUSG00000042570	0.00649189
ENSMUSG00000083796	0.00650611
ENSMUSG00000083477	0.00650662
ENSMUSG00000074259	0.00650956
ENSMUSG00000043340	0.00652037
ENSMUSG00000026104	0.00652276
ENSMUSG00000006538	0.00655541
ENSMUSG00000038782	0.00655579
ENSMUSG00000071489	0.0065576
ENSMUSG00000033629	0.00657109
ENSMUSG00000072214	0.00657495
ENSMUSG00000059878	0.00658655
ENSMUSG00000031509	0.00659511
ENSMUSG00000099025	0.00659694
ENSMUSG00000055385	0.00660843
ENSMUSG00000086146	0.00661717
ENSMUSG00000053656	0.00662936
ENSMUSG00000001588	0.00663448
ENSMUSG00000054135	0.00664291
ENSMUSG00000033436	0.00664422
ENSMUSG00000085434	0.00666484
ENSMUSG00000028833	0.006666
ENSMUSG00000067942	0.00669392
ENSMUSG00000082093	0.00669415
ENSMUSG00000033585	0.00671426
ENSMUSG00000003309	0.0067229
ENSMUSG00000026254	0.00672456
ENSMUSG00000031628	0.00674991
ENSMUSG00000038578	0.00676264
ENSMUSG00000042035	0.00676594
ENSMUSG00000067297	0.00679998
ENSMUSG00000013275	0.00682449
ENSMUSG00000103932	0.00683341
ENSMUSG00000022571	0.00684059
ENSMUSG00000027835	0.00684964
ENSMUSG00000028959	0.00686093
ENSMUSG00000085634	0.00686319
ENSMUSG00000052087	0.00686856
ENSMUSG00000067591	0.00687252
ENSMUSG00000032657	0.00689405
ENSMUSG00000037149	0.00689611
ENSMUSG00000024530	0.00691502
ENSMUSG00000024033	0.0069201
ENSMUSG00000004677	0.00692152
ENSMUSG00000020893	0.00693744
ENSMUSG00000103538	0.00695333
ENSMUSG00000001281	0.00695423
ENSMUSG00000024664	0.00697491
ENSMUSG00000040345	0.00697563
ENSMUSG00000099413	0.00699795
ENSMUSG00000101678	0.00699964
ENSMUSG00000050379	0.00700564
ENSMUSG00000053965	0.00701513
ENSMUSG00000040591	0.00707234
ENSMUSG00000032487	0.00715213
ENSMUSG00000026571	0.00715522
ENSMUSG00000096515	0.00716479
ENSMUSG00000042389	0.00717689
ENSMUSG00000018340	0.00717799
ENSMUSG00000047507	0.00718909
ENSMUSG00000036833	0.0071896
ENSMUSG00000026923	0.00719415
ENSMUSG00000025867	0.00720868
ENSMUSG00000039620	0.00722144
ENSMUSG00000010663	0.00723165
ENSMUSG00000024011	0.00723509
ENSMUSG00000041638	0.00723521
ENSMUSG00000031074	0.0072364
ENSMUSG00000030760	0.00723769
ENSMUSG00000046207	0.00724175
ENSMUSG00000025766	0.00726013
ENSMUSG00000030587	0.00728032
ENSMUSG00000090881	0.00728756
ENSMUSG00000031504	0.00730216
ENSMUSG00000029053	0.00730873
ENSMUSG00000027016	0.00731429
ENSMUSG00000097381	0.00733885
ENSMUSG00000019718	0.00733965
ENSMUSG00000036781	0.0073952
ENSMUSG00000028412	0.00740497
ENSMUSG00000001100	0.00740996
ENSMUSG00000074909	0.00741562
ENSMUSG00000021241	0.00742355
ENSMUSG00000004110	0.00743465
ENSMUSG00000026051	0.0074467
ENSMUSG00000028909	0.00745395
ENSMUSG00000028128	0.00745546
ENSMUSG00000019230	0.00746279
ENSMUSG00000054252	0.00746866
ENSMUSG00000039887	0.00753064
ENSMUSG00000030844	0.00753286
ENSMUSG00000099974	0.00756479
ENSMUSG00000045551	0.00758564
ENSMUSG00000030835	0.00758724
ENSMUSG00000090084	0.00760104
ENSMUSG00000096986	0.00760114
ENSMUSG00000021785	0.00760151
ENSMUSG00000101324	0.00762263
ENSMUSG00000028161	0.00762609
ENSMUSG00000027009	0.00762848
ENSMUSG00000029671	0.00765072
ENSMUSG00000080814	0.00766298
ENSMUSG00000018931	0.00767438
[truncated: 1,911 more rows]

## Sheet: Table S10
Table S10. GO analysis of genes that exhibit significantly different expression patterns over the course of healing in DIO mice as compared to lean mice
Pathway	Enrichment FDR
Regulation of immune system process	1.45e-35
Cell activation	1.36e-34
Leukocyte activation	6.17e-32
Immune response	1.27e-30
Regulation of immune response	1.37e-25
Lymphocyte activation	4.68e-25
Positive regulation of immune system process	5.64e-25
Defense response	2.42e-23
Negative regulation of immune system process	1.27e-20
Regulation of cell activation	2.18e-18
Positive regulation of immune response	8.79e-18
Regulation of leukocyte activation	1.53e-17
Hematopoietic or lymphoid organ development	2.57e-17
Hemopoiesis	2.76e-17
Response to biotic stimulus	4.07e-17
Response to other organism	5.75e-17
Response to external biotic stimulus	7.72e-17
Leukocyte differentiation	8.12e-17
Defense response to other organism	1.23e-16
Biological process involved in interspecies interaction between organisms	1.8e-16
Immune system development	6.1e-16
Regulation of response to external stimulus	9.99e-16
Immune response-regulating signaling pathway	1.51e-15
T cell activation	1.75e-15
Immune effector process	4.89e-14
Regulation of immune effector process	4.9e-14
Innate immune response	8.11e-14
Regulation of defense response	1.11e-13
Regulation of lymphocyte activation	1.11e-13
Cytokine production	1.11e-13
Immune response-regulating cell surface receptor signaling pathway	1.53e-13
Regulation of cytokine production	3.45e-13
Mononuclear cell differentiation	5.67e-13
Immune response-activating cell surface receptor signaling pathway	9.18e-13
Activation of immune response	1.13e-12
Immune response-activating signal transduction	1.19e-12
Adaptive immune response	1.4e-12
Lymphocyte differentiation	2.59e-12
Negative regulation of response to stimulus	3.01e-12
Regulation of cell-cell adhesion	3.26e-12
Regulation of cell adhesion	3.26e-12
Response to cytokine	7.64e-12
Leukocyte cell-cell adhesion	9.21e-12
Positive regulation of cytokine production	1.39e-11
Homeostatic process	2.51e-11
Negative regulation of cell activation	2.59e-11
Regulation of response to stress	2.83e-11
Biological adhesion	3.9e-11
Regulation of response to biotic stimulus	4.47e-11
Cell adhesion	5.75e-11
Inflammatory response	6.8e-11
Regulation of T cell activation	9.1e-11
Negative regulation of leukocyte activation	1.15e-10
Regulation of leukocyte cell-cell adhesion	1.35e-10
Positive regulation of cell communication	2.34e-10
Positive regulation of signaling	2.57e-10
Positive regulation of immune effector process	3.15e-10
Leukocyte migration	3.24e-10
Regulation of leukocyte proliferation	3.31e-10
Positive regulation of leukocyte cell-cell adhesion	3.97e-10
Positive regulation of cell-cell adhesion	3.97e-10
Myeloid cell differentiation	5.88e-10
Antigen receptor-mediated signaling pathway	6.65e-10
Cellular response to cytokine stimulus	6.69e-10
Regulation of cell population proliferation	7.43e-10
Positive regulation of signal transduction	7.6e-10
Positive regulation of leukocyte activation	1.23e-09
Regulation of lymphocyte proliferation	1.23e-09
Positive regulation of multicellular organismal process	1.23e-09
Positive regulation of T cell activation	1.42e-09
Inorganic ion homeostasis	1.63e-09
Positive regulation of cell activation	1.97e-09
Cation homeostasis	2.19e-09
Lymphocyte proliferation	2.24e-09
Leukocyte proliferation	2.28e-09
Regulation of mononuclear cell proliferation	2.31e-09
Cellular ion homeostasis	2.95e-09
Positive regulation of response to external stimulus	3.19e-09
Leukocyte mediated immunity	3.33e-09
Mononuclear cell proliferation	3.74e-09
Positive regulation of defense response	4.28e-09
Regulation of intracellular signal transduction	4.56e-09
Positive regulation of intracellular signal transduction	4.99e-09
Metal ion homeostasis	5.13e-09
Cell-cell adhesion	5.27e-09
Cellular metal ion homeostasis	5.27e-09
Ion homeostasis	6.17e-09
Cellular cation homeostasis	6.73e-09
Positive regulation of cell adhesion	7.07e-09
Negative regulation of cell population proliferation	8.79e-09
Positive regulation of lymphocyte activation	8.86e-09
Leukocyte chemotaxis	1.3e-08
Antigen processing and presentation of exogenous antigen	1.46e-08
Regulation of leukocyte mediated immunity	1.6e-08
Chemical homeostasis	1.82e-08
T cell differentiation	2.12e-08
Response to bacterium	2.24e-08
Regulation of leukocyte differentiation	5.57e-08
Myeloid leukocyte activation	5.79e-08
Small molecule metabolic process	8.51e-08
Negative regulation of lymphocyte activation	9.14e-08
Cellular chemical homeostasis	9.14e-08
Negative regulation of multicellular organismal process	1.06e-07
Regulation of multicellular organismal development	1.28e-07
Negative regulation of signal transduction	1.42e-07
Cellular divalent inorganic cation homeostasis	1.42e-07
Regulation of hemopoiesis	1.48e-07
Positive regulation of response to biotic stimulus	1.48e-07
Divalent inorganic cation homeostasis	1.48e-07
Cell killing	1.64e-07
Positive regulation of gene expression	1.95e-07
Regulation of adaptive immune response	2.25e-07
Cellular homeostasis	3.51e-07
Calcium ion homeostasis	3.51e-07
B cell activation	3.69e-07
Regulation of innate immune response	3.69e-07
Vesicle-mediated transport	3.94e-07
Cellular calcium ion homeostasis	4.02e-07
Negative regulation of immune response	4.32e-07
Regulation of inflammatory response	5.15e-07
Regulation of cell killing	5.92e-07
Antigen processing and presentation of exogenous peptide antigen	7.44e-07
T cell proliferation	8.37e-07
Cell chemotaxis	8.43e-07
Cell migration	8.81e-07
Adaptive immune response based on somatic recombination of immune receptors built from immunoglobulin superfamily domains	1.03e-06
Lymphocyte mediated immunity	1.27e-06
Regulation of T cell proliferation	1.69e-06
Response to virus	1.98e-06
Regulation of lymphocyte mediated immunity	2.21e-06
Organic substance catabolic process	2.27e-06
Cell motility	2.56e-06
Localization of cell	2.56e-06
Regulation of lymphocyte differentiation	2.83e-06
Taxis	2.84e-06
Chemotaxis	2.92e-06
Myeloid leukocyte differentiation	3.26e-06
Locomotion	4.5e-06
Positive regulation of lymphocyte proliferation	4.67e-06
Nitrogen compound transport	4.72e-06
Negative regulation of cell communication	5.01e-06
Regulation of viral life cycle	5.36e-06
Regulation of leukocyte migration	5.85e-06
Negative regulation of signaling	6.04e-06
Regulation of adaptive immune response based on somatic recombination of immune receptors built from immunoglobulin superfamily domains	6.83e-06
Positive regulation of mononuclear cell proliferation	7.35e-06
Antigen processing and presentation	8.19e-06
T cell receptor signaling pathway	8.42e-06
Positive regulation of cytosolic calcium ion concentration	8.57e-06
Metal ion transport	9.01e-06
Acute inflammatory response	9.42e-06
Homeostasis of number of cells	9.73e-06
Defense response to symbiont	1.09e-05
Defense response to virus	1.09e-05
Myeloid leukocyte migration	1.12e-05
Regulation of cytosolic calcium ion concentration	1.12e-05
Programmed cell death	1.32e-05
Carbohydrate derivative metabolic process	1.37e-05
Leukocyte mediated cytotoxicity	1.38e-05
Positive regulation of leukocyte proliferation	1.45e-05
Cell activation involved in immune response	1.61e-05
Response to protozoan	1.65e-05
Apoptotic process	1.73e-05
Cation transport	1.78e-05
Alpha-beta T cell activation	1.78e-05
Regulation of leukocyte mediated cytotoxicity	1.95e-05
Leukocyte activation involved in immune response	2.07e-05
B cell receptor signaling pathway	2.09e-05
Negative regulation of immune effector process	2.1e-05
Negative regulation of response to external stimulus	2.16e-05
Positive regulation of leukocyte mediated immunity	2.49e-05
Regulation of biological process involved in symbiotic interaction	2.76e-05
Regulation of programmed cell death	3.16e-05
Regulation of locomotion	3.31e-05
Proteolysis	3.94e-05
Negative regulation of cell-cell adhesion	4.04e-05
Regulation of anatomical structure morphogenesis	4.15e-05
Positive regulation of innate immune response	4.29e-05
Antigen processing and presentation of peptide antigen	4.41e-05
Granulocyte migration	4.76e-05
Phagocytosis	5.1e-05
Erythrocyte differentiation	5.17e-05
Positive regulation of molecular function	5.79e-05
Regulation of viral process	5.98e-05
Regulation of apoptotic process	6.03e-05
Interferon-gamma production	6.16e-05
Regulation of cell migration	7.93e-05
Myeloid cell homeostasis	8.05e-05
Positive regulation of cell killing	8.06e-05
Response to interferon-beta	8.06e-05
Innate immune response activating cell surface receptor signaling pathway	8.47e-05
Cellular response to interferon-beta	8.59e-05
Myeloid cell development	8.59e-05
Regulation of T cell mediated immunity	8.7e-05
Positive regulation of T cell proliferation	9.37e-05
Regulation of hydrolase activity	9.62e-05
Negative regulation of leukocyte proliferation	9.86e-05
Neutrophil migration	0.000114424
Regulation of cell motility	0.000118259
Antigen processing and presentation of peptide or polysaccharide antigen via MHC class II	0.000119627
Regulation of chemotaxis	0.00012197
Regulation of cell death	0.00012618
Regulation of interferon-gamma production	0.000128666
Regulation of cell projection organization	0.000142394
Small molecule catabolic process	0.000152885
Defense response to protozoan	0.000161026
Positive regulation of inflammatory response	0.000170148
Erythrocyte development	0.00017078
Regulation of cell differentiation	0.000180869
Erythrocyte homeostasis	0.000181493
Regulation of leukocyte chemotaxis	0.000185742
Positive regulation of cell differentiation	0.000187299
Tube development	0.000193919
Pattern recognition receptor signaling pathway	0.000194826
Antigen processing and presentation of peptide antigen via MHC class II	0.000194978
Positive regulation of lymphocyte mediated immunity	0.000195083
Negative regulation of T cell activation	0.000200486
Oxoacid metabolic process	0.000210088
Regulation of tumor necrosis factor superfamily cytokine production	0.000210768
Tumor necrosis factor superfamily cytokine production	0.000210768
Small molecule biosynthetic process	0.000221853
T cell mediated immunity	0.00024667
Regulation of T cell differentiation	0.000273459
Negative regulation of cytokine production	0.000274298
Tumor necrosis factor production	0.000280106
Regulation of tumor necrosis factor production	0.000280106
Neutrophil chemotaxis	0.000282556
Carboxylic acid metabolic process	0.000289477
Negative regulation of cell adhesion	0.000289604
Regulation of plasma membrane bounded cell projection organization	0.00030738
Positive regulation of leukocyte mediated cytotoxicity	0.000312531
Granulocyte chemotaxis	0.000321545
Ion transport	0.000334407
Negative regulation of viral process	0.000351776
Regulation of alpha-beta T cell activation	0.000414288
Regulation of transport	0.000461826
Modulation by symbiont of entry into host	0.000465567
Innate immune response-activating signal transduction	0.000472561
Negative regulation of lymphocyte proliferation	0.000479021
Enzyme linked receptor protein signaling pathway	0.000486229
Regulation of natural killer cell mediated cytotoxicity	0.000531301
CD4-positive, alpha-beta T cell activation	0.000585471
Regulation of I-kappaB kinase/NF-kappaB signaling	0.000585471
Positive regulation of hydrolase activity	0.000591419
Positive regulation of adaptive immune response	0.000591419
Negative regulation of mononuclear cell proliferation	0.000598612
Positive regulation of leukocyte differentiation	0.000605021
Positive regulation of hemopoiesis	0.000605021
Cytokine-mediated signaling pathway	0.000605584
Myeloid cell activation involved in immune response	0.000624883
Natural killer cell mediated cytotoxicity	0.000624883
Regulation of B cell activation	0.000665169
Regulation of cellular component movement	0.000679184
MAPK cascade	0.000685954
Negative regulation of leukocyte differentiation	0.000697279
Myeloid leukocyte mediated immunity	0.000697279
Antigen processing and presentation of peptide antigen via MHC class I	0.00070287
Organic acid metabolic process	0.00071513
Viral life cycle	0.000725238
Negative regulation of defense response	0.000751691
Cellular extravasation	0.000776575
Negative regulation of leukocyte cell-cell adhesion	0.000776882
Positive regulation of T cell differentiation	0.000829005
I-kappaB kinase/NF-kappaB signaling	0.000845656
CD8-positive, alpha-beta T cell activation	0.000855169
Positive regulation of cell death	0.000855511
Regulation of MAPK cascade	0.00086133
Antigen processing and presentation of exogenous peptide antigen via MHC class II	0.000974292
Response to endoplasmic reticulum stress	0.00101902
Regulation of natural killer cell mediated immunity	0.00102087
Negative regulation of hemopoiesis	0.00102316
Glycoprotein metabolic process	0.00102601
Negative regulation of B cell activation	0.00104957
Natural killer cell mediated immunity	0.00105788
Regulation of antigen receptor-mediated signaling pathway	0.00105788
Positive regulation of MAPK cascade	0.00106171
Negative regulation of leukocyte mediated immunity	0.00106964
Negative regulation of locomotion	0.00114172
Negative regulation of molecular function	0.0011452
Regulation of neuron projection development	0.00114828
Hemostasis	0.00117705
Mast cell activation	0.00117705
Protein modification by small protein conjugation or removal	0.00121873
Positive regulation of production of molecular mediator of immune response	0.00126758
Acute inflammatory response to antigenic stimulus	0.00128487
Positive regulation of cellular component organization	0.00129383
Calcium ion transport	0.00134324
Response to interferon-gamma	0.00135451
NcRNA metabolic process	0.00135451
Leukocyte degranulation	0.00148374
Blood coagulation	0.00153604
Mononuclear cell migration	0.00155248
Regulation of myeloid leukocyte differentiation	0.00158562
Cell morphogenesis involved in differentiation	0.00174748
Regulation of B cell proliferation	0.00176416
Positive regulation of programmed cell death	0.0017897
Negative regulation of cell projection organization	0.00179483
Negative regulation of gene expression	0.00182086
Alpha-beta T cell differentiation	0.00187971
Negative regulation of T cell proliferation	0.00199965
Positive regulation of I-kappaB kinase/NF-kappaB signaling	0.00203237
Tube morphogenesis	0.00213531
Metanephric nephron tubule morphogenesis	0.00216977
Tissue development	0.00224568
Coagulation	0.0023294
Farnesyl diphosphate metabolic process	0.00234125
Positive regulation of adaptive immune response based on somatic recombination of immune receptors built from immunoglobulin superfamily domains	0.00234125
Positive regulation of protein metabolic process	0.00241075
Regulation of granulocyte differentiation	0.00241153
Regulation of myeloid cell differentiation	0.00252745
Cellular protein localization	0.00272624
Interleukin-4 production	0.00280021
Regulation of interleukin-4 production	0.00280021
Establishment of protein localization	0.00280021
Bone development	0.00280021
Negative regulation of innate immune response	0.00284642
Nucleobase-containing small molecule metabolic process	0.00295092
B cell proliferation	0.0029585
Regulation of production of molecular mediator of immune response	0.00296866
Protein modification by small protein conjugation	0.0030485
Protein transport	0.00315283
CD4-positive, alpha-beta T cell differentiation	0.00319058
Granulocyte differentiation	0.00322641
Granulocyte activation	0.00322641
Carbohydrate metabolic process	0.00326632
Response to abiotic stimulus	0.00326632
Interleukin-6 production	0.00326632
Regulation of interleukin-6 production	0.00326632
Activation of innate immune response	0.00326632
Regulation of viral entry into host cell	0.00326632
Regulation of acute inflammatory response	0.00326632
Cellular macromolecule localization	0.00330455
Membrane organization	0.00331084
Antigen processing and presentation of endogenous peptide antigen via MHC class I	0.00379274
Positive regulation of developmental process	0.00379274
Metanephric tubule morphogenesis	0.00379274
Leukocyte homeostasis	0.00384422
Transmembrane receptor protein tyrosine kinase signaling pathway	0.00389141
Neutrophil activation	0.0038964
Negative regulation of response to biotic stimulus	0.00403957
Neuron apoptotic process	0.00418209
Positive regulation of apoptotic process	0.00425059
Regulation of neutrophil migration	0.0042772
Integrin-mediated signaling pathway	0.0042772
Negative regulation of lymphocyte mediated immunity	0.0042772
Positive regulation of T cell mediated immunity	0.0042772
Positive regulation of transport	0.0042772
Central nervous system development	0.00455953
Positive regulation of alpha-beta T cell activation	0.00467679
Organic acid catabolic process	0.00467846
Transition metal ion transport	0.00468396
Production of molecular mediator of immune response	0.00468396
Hepaticobiliary system development	0.00481189
Import into cell	0.00484554
Regulation of CD4-positive, alpha-beta T cell activation	0.00494127
Transmembrane transport	0.00516387
Sterol biosynthetic process	0.00521227
Negative regulation of chemotaxis	0.00521227
Positive regulation of lymphocyte differentiation	0.00524318
Regulation of NIK/NF-kappaB signaling	0.00527411
Leukocyte migration involved in inflammatory response	0.00527414
Inorganic cation transmembrane transport	0.00534111
Regulation of neutrophil chemotaxis	0.00534111
Cation transmembrane transport	0.00534758
B cell differentiation	0.00536198
Positive regulation of leukocyte migration	0.00536198
RNA phosphodiester bond hydrolysis, endonucleolytic	0.00542935
Cytoplasmic pattern recognition receptor signaling pathway	0.00550788
Regulation of myeloid leukocyte mediated immunity	0.00570404
Negative regulation of apoptotic process	0.00571846
Lysosome localization	0.00596617
Regulation of viral genome replication	0.00596617
Phosphorylation	0.0059974
Liver development	0.00603857
Response to topologically incorrect protein	0.0060462
MDA-5 signaling pathway	0.00609669
Biological process involved in symbiotic interaction	0.00616918
Protein ubiquitination	0.00617597
Carboxylic acid catabolic process	0.00634924
Aging	0.00640103
Positive regulation of cell population proliferation	0.00640376
Heterotypic cell-cell adhesion	0.00640376
Inflammatory response to antigenic stimulus	0.00640376
Apoptotic signaling pathway	0.00654961
Negative regulation of programmed cell death	0.00655187
Movement in host environment	0.00659852
Regulation of protein modification process	0.00663785
Regulation of inflammatory response to antigenic stimulus	0.00675002
Positive regulation of cellular protein metabolic process	0.00693243
Organonitrogen compound catabolic process	0.00708023
Endocytosis	0.00708023
CD4-positive, alpha-beta T cell cytokine production	0.00708023
Response to tumor cell	0.00708023
Defense response to fungus	0.00708023
Regulation of acute inflammatory response to antigenic stimulus	0.00708023
Viral process	0.0074039
Positive regulation of catalytic activity	0.0074039
Alcohol metabolic process	0.0074252
Cell morphogenesis	0.00759988
Positive regulation of viral entry into host cell	0.00759988
Positive regulation by symbiont of entry into host	0.00759988
Organophosphate metabolic process	0.00763283
Regulation of pattern recognition receptor signaling pathway	0.00791482
Regulation of metal ion transport	0.00803435
Lipid metabolic process	0.00846342
Regulation of mast cell activation	0.00846342
Homotypic cell-cell adhesion	0.00850866
Negative regulation of neuron projection development	0.00865728
Secondary alcohol biosynthetic process	0.00889275
Cholesterol biosynthetic process	0.00889275
Regulation of phosphate metabolic process	0.0089232
Response to organonitrogen compound	0.00908464
Negative regulation of tumor necrosis factor superfamily cytokine production	0.00912368
T cell cytokine production	0.0091524
T-helper 1 type immune response	0.0091524
Regulation of T cell cytokine production	0.0091524
Regulation of type 2 immune response	0.0091524
Regulation of phosphorus metabolic process	0.00915719
Interleukin-13 production	0.00924544
Regulation of interleukin-13 production	0.00924544
Gamma-delta T cell activation	0.00924544
Lymphocyte activation involved in immune response	0.00930729
Response to purine-containing compound	0.00940033
Glycoprotein biosynthetic process	0.00984879
Cellular lipid catabolic process	0.00984879
Response to oxygen-containing compound	0.00994259
Negative regulation of cellular component movement	0.0102187
Regulation of calcium ion transport	0.0102682
Negative regulation of viral genome replication	0.010382
Negative regulation of lymphocyte differentiation	0.010382
Regulation of granulocyte chemotaxis	0.010382
Regulation of cysteine-type endopeptidase activity	0.0106888
Positive regulation of binding	0.0107675
Positive regulation of interleukin-4 production	0.0108123
Cellular lipid metabolic process	0.0108256
Negative regulation of cell motility	0.0108342
Negative regulation of inner ear receptor cell differentiation	0.0108342
Stimulatory C-type lectin receptor signaling pathway	0.0108342
Farnesyl diphosphate biosynthetic process	0.0108342
Negative regulation of inner ear auditory receptor cell differentiation	0.0108342
Negative regulation of mechanoreceptor differentiation	0.0108342
Intracellular protein transport	0.0108566
Negative regulation of intracellular signal transduction	0.0113797
Reproductive structure development	0.0116063
Cytoplasmic pattern recognition receptor signaling pathway in response to virus	0.0116607
Ion transmembrane transport	0.0117995
Regulation of epithelial cell proliferation	0.0117995
Negative regulation of leukocyte migration	0.0118719
ERK1 and ERK2 cascade	0.0118719
Lymphocyte costimulation	0.0120527
Regulation of cellular component biogenesis	0.0120831
Positive regulation of locomotion	0.0121613
Positive regulation of peptidase activity	0.0122093
Carbohydrate derivative biosynthetic process	0.012353
Regulation of CD8-positive, alpha-beta T cell activation	0.0126731
Mast cell activation involved in immune response	0.0126731
Positive regulation of dendritic cell chemotaxis	0.0131101
Amino acid transport	0.0131101
Cellular response to virus	0.0131127
Protein N-linked glycosylation	0.0131127
Cellular biogenic amine catabolic process	0.0133728
Positive regulation of T cell cytokine production	0.0133728
Inorganic ion transmembrane transport	0.014275
Embryonic organ development	0.0142934
Positive regulation of cytokine production involved in immune response	0.0144064
Regulation of CD4-positive, alpha-beta T cell differentiation	0.0144724
Positive regulation of natural killer cell mediated cytotoxicity	0.0150644
Sulfur compound biosynthetic process	0.0150965
Extrinsic apoptotic signaling pathway	0.0151552
Ossification	0.0153035
Lymphocyte homeostasis	0.0155786
Reproductive system development	0.0155786
T cell costimulation	0.0158005
Release of cytochrome c from mitochondria	0.0158933
Killing of cells of other organism	0.0158933
Import across plasma membrane	0.01596
Positive regulation of cell migration	0.0162169
Neurogenesis	0.0163865
Response to nitrogen compound	0.0164068
Negative regulation of catalytic activity	0.0164123
Intracellular transport	0.0164123
Regulation of phosphorylation	0.0164505
Positive regulation of leukocyte chemotaxis	0.0164505
Negative regulation of natural killer cell mediated cytotoxicity	0.0165015
Proteasomal protein catabolic process	0.016613
Mast cell degranulation	0.0166879
Protein polyubiquitination	0.0167327
Cell-substrate adhesion	0.0167327
Defense response to bacterium	0.0170824
Platelet activation	0.0171158
Cellular macromolecule catabolic process	0.0173049
Regulation of neuron apoptotic process	0.0173235
Embryonic morphogenesis	0.0176033
NcRNA processing	0.0176856
Response to molecule of bacterial origin	0.0179227
Modification-dependent protein catabolic process	0.0182191
Phagocytosis, engulfment	0.0188896
Amine catabolic process	0.0189972
Response to lipopolysaccharide	0.0189972
Toll-like receptor signaling pathway	0.019738
Macrophage differentiation	0.019831
Negative regulation of cell migration	0.019831
Positive regulation of interleukin-13 production	0.019831
Negative regulation of alpha-beta T cell activation	0.019831
Cytosolic calcium ion transport	0.019831
Calcium ion transport into cytosol	0.019831
Positive regulation of natural killer cell mediated immunity	0.0202574
Response to endogenous stimulus	0.0203806
Mast cell mediated immunity	0.0203977
Nucleotide-sugar metabolic process	0.0204283
Regulation of axon extension involved in axon guidance	0.0206257
Skeletal system development	0.0212539
TRNA metabolic process	0.0212786
Modification-dependent macromolecule catabolic process	0.0212786
Regulation of axonogenesis	0.0212786
Regulation of vesicle-mediated transport	0.0218567
Positive regulation of NIK/NF-kappaB signaling	0.0221564
Positive regulation of fibroblast apoptotic process	0.0221564
Alpha-beta T cell differentiation involved in immune response	0.0221564
Proteasome-mediated ubiquitin-dependent protein catabolic process	0.0221564
Natural killer cell degranulation	0.0221564
Cellular protein catabolic process	0.0221564
RRNA base methylation	0.0221564
Positive regulation of cell motility	0.02265
Negative regulation of platelet-derived growth factor receptor signaling pathway	0.0228535
Regulation of viral-induced cytoplasmic pattern recognition receptor signaling pathway	0.0238977
Negative regulation of natural killer cell mediated immunity	0.0238977
Ubiquitin-dependent protein catabolic process	0.0239416
Nucleoside phosphate metabolic process	0.024396
Regulation of dendritic cell chemotaxis	0.0245621
Embryo implantation	0.0245621
Ribose phosphate metabolic process	0.0245621
Iron import into cell	0.0245621
Glycolytic process through glucose-6-phosphate	0.0245621
Circulatory system development	0.0246006
Monocarboxylic acid metabolic process	0.0250467
Carboxylic acid biosynthetic process	0.0256908
Regulation of immunoglobulin production	0.0258343
Response to hypoxia	0.0259415
Chronic inflammatory response	0.0260315
Response to iron ion	0.0260379
Alpha-beta T cell activation involved in immune response	0.0261852
Protein localization to endoplasmic reticulum	0.0261852
Mature B cell differentiation	0.0267998
Protein quality control for misfolded or incompletely synthesized proteins	0.0268588
Transition metal ion homeostasis	0.0272207
Membrane invagination	0.0277386
Neuron death	0.02778
Positive regulation of tumor necrosis factor production	0.027919
Embryo development	0.0279937
Growth	0.0287603
Iron ion transport	0.0292614
Epithelial cell proliferation	0.0293798
Organic acid biosynthetic process	0.0295132
Dendritic cell chemotaxis	0.0295132
External encapsulating structure organization	0.0295132
Regulation of B cell receptor signaling pathway	0.0295132
Positive regulation of type 2 immune response	0.0295132
Response to hormone	0.0301611
Negative regulation of inflammatory response	0.0308132
Cholesterol metabolic process	0.0311519
Chemokine production	0.0311519
Negative regulation of phosphorylation	0.0314751
Lipid oxidation	0.0316448
Extracellular structure organization	0.0316448
Entry into host	0.0316448
Positive regulation of myeloid cell differentiation	0.0316448
Regulation of mononuclear cell migration	0.0316448
Inner ear development	0.0316676
Negative regulation of tumor necrosis factor production	0.0321034
T cell differentiation involved in immune response	0.0321034
Regulation of leukocyte degranulation	0.0322965
Platelet aggregation	0.0322965
Positive regulation of calcium ion transport	0.0336564
Anatomical structure formation involved in morphogenesis	0.0336875
Sulfur compound metabolic process	0.0342155
Ear development	0.0342155
Positive regulation of viral life cycle	0.0342747
Proteolysis involved in cellular protein catabolic process	0.0343814
Peptidyl-tyrosine modification	0.0344802
Regulation of binding	0.0344802
Regulation of peptidase activity	0.0344802
Detoxification	0.0345388
Neurotransmitter reuptake	0.0345388
Cell-cell signaling by wnt	0.0345388
Response to tumor necrosis factor	0.0345388
Cytokine production involved in immune response	0.0345388
Immune response to tumor cell	0.0345388
Positive regulation of acute inflammatory response	0.0345388
Regulation of cytokine production involved in immune response	0.0345388
Regulation of T-helper 1 type immune response	0.0345388
Positive regulation of tumor necrosis factor superfamily cytokine production	0.0346268
Epididymis development	0.0346268
Response to lectin	0.0346268
Cellular response to lectin	0.0346268
Regulation of T cell migration	0.0346268
Negative regulation of CD8-positive, alpha-beta T cell activation	0.0346268
Acute-phase response	0.0346268
Intrinsic apoptotic signaling pathway in response to DNA damage	0.0346268
Apoptotic mitochondrial changes	0.0346268
Glyceraldehyde-3-phosphate metabolic process	0.0346268
Negative regulation of mast cell activation	0.0346268
Response to interleukin-13	0.0346268
Hypersensitivity	0.0346268
Quinolinate metabolic process	0.0346268
Glycolytic process through fructose-6-phosphate	0.0346268
Neutrophil extravasation	0.0346268
Cell-matrix adhesion	0.0349106
Biological process involved in interaction with host	0.0353872
Gland development	0.0359297
Regulation of defense response to virus	0.0360536
T cell migration	0.036812
Microglial cell activation	0.0368975
Monosaccharide metabolic process	0.0370579
Regulation of protein phosphorylation	0.0377505
Positive regulation of cellular component movement	0.0377505
Iron ion homeostasis	0.038625
Cellular oxidant detoxification	0.0387946
Plasma membrane invagination	0.0387946
Positive regulation of calcium ion transport into cytosol	0.0387946
CD4-positive, alpha-beta T cell differentiation involved in immune response	0.0387946
Amino acid transmembrane transport	0.0388635
Regulation of phagocytosis	0.0388635
Extracellular matrix organization	0.0390439
Peptidyl-tyrosine phosphorylation	0.0390819
Semaphorin-plexin signaling pathway	0.0393707
Head development	0.0395697
Regulation of T-helper 2 cell cytokine production	0.0397526
Humoral immune response	0.0397526
Neural crest formation	0.0397526
T-helper 2 cell cytokine production	0.0397526
Regulation of hypersensitivity	0.0397526
Negative regulation of cellular component organization	0.039816
Angiogenesis	0.0399374
Quaternary ammonium group transport	0.040051
Dephosphorylation	0.040051
Corpus callosum development	0.040051
Interleukin-10 production	0.040051
Interleukin-5 production	0.040051
Regulation of interleukin-10 production	0.040051
Regulation of interleukin-5 production	0.040051
Cell-cell adhesion mediated by integrin	0.040051
Neutrophil activation involved in immune response	0.040051
Response to interleukin-1	0.0404665
Skeletal system morphogenesis	0.0406134
Proteoglycan metabolic process	0.0407681
Wnt signaling pathway	0.0408023
Neutrophil mediated immunity	0.0408023
Response to oxygen levels	0.0408023
Positive regulation of T-helper 2 cell cytokine production	0.0412859
Amino-acid betaine transport	0.0412859
Antigen processing and presentation of exogenous peptide antigen via MHC class I	0.0412859
Norepinephrine uptake	0.0412859
Response to unfolded protein	0.0413704
Macromolecule catabolic process	0.0417557
Regulation of vasculature development	0.0417721
Regulation of alpha-beta T cell differentiation	0.0419217
Cellular response to tumor necrosis factor	0.0420846
Regulation of calcium ion transport into cytosol	0.042158
Regulation of B cell differentiation	0.0422778
Negative regulation of leukocyte mediated cytotoxicity	0.0423536
Osteoclast differentiation	0.0423536
T-helper 1 cell differentiation	0.0423536
In utero embryonic development	0.0428616
Norepinephrine transport	0.0428616
Cranial nerve morphogenesis	0.0428616
Respiratory burst	0.0428616
Regulation of cellular localization	0.0428616
Leukocyte adhesion to vascular endothelial cell	0.043296
Response to decreased oxygen levels	0.0439092
Negative regulation of cell death	0.0453227
Microglial cell mediated cytotoxicity	0.0453893
Regulation of microglial cell mediated cytotoxicity	0.0453893
Positive regulation of microglial cell mediated cytotoxicity	0.0453893
Negative regulation of lymphoid progenitor cell differentiation	0.0453893
Negative regulation of pro-B cell differentiation	0.0453893
Negative regulation of forebrain neuron differentiation	0.0453893
Regulation of apoptotic signaling pathway	0.0453893
Response to inorganic substance	0.0453893
Neural crest cell fate commitment	0.0453893
Lipid catabolic process	0.0453893
Germ-line sex determination	0.0453893
Viral genome replication	0.0453893
Fatty acid oxidation	0.0453893
Regulation of cytokine-mediated signaling pathway	0.0453893
Neuron differentiation	0.0453893
Peripheral nervous system myelin formation	0.0453893
Interleukin-2 production	0.0453893
Regulation of interleukin-2 production	0.0453893
Gamma-delta intraepithelial T cell differentiation	0.0453893
CD8-positive, gamma-delta intraepithelial T cell differentiation	0.0453893
Follicular B cell differentiation	0.0453893
Cellular response to topologically incorrect protein	0.0453893
NIK/NF-kappaB signaling	0.0453893
Type 2 immune response	0.0453893
Antigen processing and presentation of endogenous peptide antigen via MHC class I via ER pathway	0.0453893
Antigen processing and presentation of endogenous peptide antigen via MHC class I via ER pathway, TAP-dependent	0.0453893
Negative regulation of B cell differentiation	0.0453893
Regulation of angiogenesis	0.0453893
Spermine catabolic process	0.0453893
Positive regulation of chemotaxis	0.0453893
Cell surface pattern recognition receptor signaling pathway	0.0453893
Manganese ion homeostasis	0.0453893
Metanephric nephron tubule formation	0.0453893
Protein phosphorylation	0.0454407
Regulation of leukocyte apoptotic process	0.0455964
Cellular amino acid metabolic process	0.0455964
Monoamine transport	0.0455964
Protein phosphopantetheinylation	0.0455964
Negative regulation of epithelial cell differentiation	0.0455964
Regulation of chemokine production	0.0455964
Apoptotic cell clearance	0.0455964
Positive regulation of muscle contraction	0.0455964
Vascular endothelial growth factor receptor signaling pathway	0.0455964
Regulation of body fluid levels	0.0455964
Negative regulation of adaptive immune response	0.0455964
Lymphocyte migration	0.0455964
Negative regulation of kinase activity	0.0458977
Autophagy	0.0470826
Organelle localization	0.0470826
Process utilizing autophagic mechanism	0.0470826
Sequestering of calcium ion	0.0476576
Negative regulation of interferon-gamma production	0.0482172
Negative regulation of transport	0.0490649
Proteoglycan biosynthetic process	0.0493345
Collagen fibril organization	0.0493345
Leukocyte apoptotic process	0.0494278
Regulation of cysteine-type endopeptidase activity involved in apoptotic process	0.0495725
Positive regulation of interferon-gamma production	0.0496557
Connective tissue development	0.0496557
Dendritic cell differentiation	0.050133
Regulation of T cell receptor signaling pathway	0.050133
Chondrocyte differentiation	0.0506674
Regulatory T cell differentiation	0.0510263
Negative regulation of protein phosphorylation	0.0511163
Inorganic cation import across plasma membrane	0.051248
Inorganic ion import across plasma membrane	0.051248
Cell surface receptor signaling pathway involved in cell-cell signaling	0.051248
Positive regulation of ERK1 and ERK2 cascade	0.051248
Macrophage activation	0.0513548
Inositol phosphate metabolic process	0.0517004
Positive regulation of immunoglobulin production	0.0517004
Negative regulation of myeloid cell apoptotic process	0.0520506
Blood vessel morphogenesis	0.0525144
Positive regulation of neutrophil chemotaxis	0.0528416
Response to wounding	0.0528924
Maintenance of location in cell	0.0530427
Organic acid transport	0.0531125
Dendritic cell migration	0.0531125
Negative regulation of sequestering of calcium ion	0.0531125
Regulation of response to tumor cell	0.0531125
Regulation of immune response to tumor cell	0.0531125
Positive regulation of myeloid leukocyte mediated immunity	0.0531125
Cellular response to misfolded protein	0.0531125
Regulation of ion transport	0.0532555
Regulation of lymphocyte migration	0.0533999
Unsaturated fatty acid biosynthetic process	0.0535943
SCF-dependent proteasomal ubiquitin-dependent protein catabolic process	0.0535943
Negative regulation of myeloid leukocyte differentiation	0.0535943
Negative regulation of organelle assembly	0.0536765
Response to lipid	0.0536765
Calcium ion transmembrane transport	0.0536765
Cellular response to interferon-gamma	0.0536765
Cell-cell signaling	0.0537937
Organophosphate catabolic process	0.0549125
Regulation of kinase activity	0.0551886
Cellular detoxification	0.0554298
Protein localization to membrane	0.0554298
Extrinsic apoptotic signaling pathway in absence of ligand	0.0560518
Ethanol metabolic process	0.0560518
Semaphorin-plexin signaling pathway involved in axon guidance	0.0560518
Nucleotide metabolic process	0.0560518
Negative regulation of phosphorus metabolic process	0.0560518
Interleukin-12 production	0.0560518
Regulation of interleukin-12 production	0.0560518
Positive regulation of interleukin-5 production	0.0560518
Positive regulation of interleukin-6 production	0.0560518
Regulation of cell-cell adhesion mediated by integrin	0.0560518
Signal transduction in absence of ligand	0.0560518
Amino acid import	0.0560518
Negative regulation of phosphate metabolic process	0.0560518
Viral entry into host cell	0.0560518
Golgi vesicle transport	0.0560518
Astrocyte differentiation	0.0560518
Bone morphogenesis	0.0560518
Regulation of ERK1 and ERK2 cascade	0.0560518
Cellular response to iron ion	0.0560518
Maintenance of cell number	0.0570596
Regulation of neuron death	0.0570596
Neuron projection extension involved in neuron projection guidance	0.0570596
Myeloid cell apoptotic process	0.0570596
Response to ATP	0.0570596
Axon extension involved in axon guidance	0.0570596
Osteoblast differentiation	0.0571545
Cartilage development	0.0571545
Multi-multicellular organism process	0.0573902
Regeneration	0.0594835
Pyruvate metabolic process	0.0596866
Cell morphogenesis involved in neuron differentiation	0.0596954
Sterol metabolic process	0.0602657
T-helper cell differentiation	0.060381
Positive regulation of myeloid leukocyte differentiation	0.060381
Ribonucleoside diphosphate metabolic process	0.0603849
Glial cell differentiation	0.0603849
Hexose metabolic process	0.0603849
Immunoglobulin production	0.0603849
Cellular transition metal ion homeostasis	0.0603849
Regulation of myeloid cell apoptotic process	0.0611064
Positive regulation of Rho protein signal transduction	0.0611064
Peptidyl-amino acid modification	0.0612603
Negative regulation of protein kinase activity	0.0616039
Icosanoid biosynthetic process	0.0617258
Phosphatidylinositol-mediated signaling	0.0617258
Fatty acid catabolic process	0.0618216
Export from cell	0.0618647
Organonitrogen compound biosynthetic process	0.0621189
Acyl-CoA metabolic process	0.0622433
Thioester metabolic process	0.0622433
Generation of neurons	0.0623227
Regulation of sequestering of calcium ion	0.0625082
Positive regulation of RIG-I signaling pathway	0.0635154
Ethanol catabolic process	0.0635154
Negative regulation of mesenchymal cell apoptotic process	0.0635154
Protoporphyrinogen IX biosynthetic process	0.0635154
Nucleotide-sugar biosynthetic process	0.0635154
RRNA metabolic process	0.0635154
Stem cell population maintenance	0.0635154
Chondroitin sulfate biosynthetic process	0.0635154
Positive regulation of granulocyte differentiation	0.0635154
Negative regulation of interleukin-10 production	0.0635154
Erythrocyte maturation	0.0635154
CD8-positive, alpha-beta T cell differentiation	0.0635154
Positive regulation of endocytosis	0.0635154
Platelet degranulation	0.0635154
Amino sugar biosynthetic process	0.0635154
Positive regulation of inflammatory response to antigenic stimulus	0.0635154
Positive regulation of release of cytochrome c from mitochondria	0.0635154
Ribonucleotide metabolic process	0.0635724
Positive regulation of endopeptidase activity	0.0637167
RNA phosphodiester bond hydrolysis	0.0646084
Regulation of endocytosis	0.0646084
Iron ion import across plasma membrane	0.0648602
Regulation of inflammatory response to wounding	0.0648602
Negative regulation of trophoblast cell migration	0.0648602
Regulation of collagen fibril organization	0.0648602
Forebrain radial glial cell differentiation	0.0648602
Negative regulation of dopamine secretion	0.0648602
Nucleoside bisphosphate metabolic process	0.0648602
Ribonucleoside bisphosphate metabolic process	0.0648602
Purine nucleoside bisphosphate metabolic process	0.0648602
Regulation of MDA-5 signaling pathway	0.0648602
Mature ribosome assembly	0.0648602
Negative regulation of centriole replication	0.0648602
Common bile duct development	0.0648602
Response to interleukin-12	0.0648602
Aggresome assembly	0.0648602
Endochondral bone morphogenesis	0.0652865
Regulation of cell development	0.0665029
Negative regulation of interleukin-6 production	0.0665602
Myeloid dendritic cell activation	0.0672403
Astrocyte development	0.0672403
Regulation of mast cell activation involved in immune response	0.0672403
Positive regulation of cysteine-type endopeptidase activity	0.0677534
Response to organophosphorus	0.0677534
Positive regulation of insulin secretion	0.0685704
Regulation of autophagy	0.0686959
Establishment of protein localization to organelle	0.0691484
Negative regulation of cell growth	0.0693377
Brain development	0.070459
Female pregnancy	0.070459
Prostate gland development	0.070459
Regulated exocytosis	0.070459
Protein insertion into membrane	0.070459
Cellular response to oxygen-containing compound	0.0706107
Regulation of Wnt signaling pathway	0.0718627
Regulation of protein transport	0.0720356
Cellular response to stress	0.0725692
Regulation of GTPase activity	0.0725949
Cartilage development involved in endochondral bone morphogenesis	0.0729904
Response to interleukin-4	0.0729904
Cellular response to endogenous stimulus	0.0729904
Anatomical structure maturation	0.0731312
Regulation of cell cycle G1/S phase transition	0.073253
Positive regulation of membrane permeability	0.073253
Blood vessel development	0.073253
Phosphatidylinositol 3-kinase signaling	0.073253
PH reduction	0.073253
Regulation of response to cytokine stimulus	0.073253
Neuron development	0.0738051
Regulation of organelle organization	0.0744151
Secretion by cell	0.0753411
Release of sequestered calcium ion into cytosol	0.0753411
Positive regulation of GTPase activity	0.0755457
Regulation of peptidyl-tyrosine phosphorylation	0.0763196
Inositol lipid-mediated signaling	0.0763773
Cellular iron ion homeostasis	0.0764297
Cellular response to metal ion	0.0770415
Secretion	0.0774674
Negative regulation of CD4-positive, alpha-beta T cell activation	0.0775023
Nuclear migration	0.0775023
Regulation of endothelial cell proliferation	0.0775023
Endoplasmic reticulum unfolded protein response	0.0775023
Positive regulation of CD4-positive, alpha-beta T cell differentiation	0.0775023
Regulation of erythrocyte differentiation	0.0775023
Positive regulation of proteolysis	0.0775023
Monosaccharide catabolic process	0.0775023
Negative regulation of antigen receptor-mediated signaling pathway	0.0775023
Epithelial tube morphogenesis	0.0775023
Positive regulation of granulocyte chemotaxis	0.0775023
Semaphorin-plexin signaling pathway involved in neuron projection guidance	0.0778311
Glycine transport	0.0778311
Response to yeast	0.0778311
Leukotriene biosynthetic process	0.0778311
Endothelial cell activation	0.0778311
Otic vesicle development	0.0778311
Regulation of growth	0.0786396
Negative regulation of cellular response to insulin stimulus	0.0795416
Neurotransmitter uptake	0.0795416
Regulation of synaptic transmission, GABAergic	0.0795416
Protein targeting to ER	0.0795416
Heterocycle catabolic process	0.0795416
Intracellular pH reduction	0.0795416
Negative regulation of transferase activity	0.0798681
Response to fungus	0.0806713
TRNA processing	0.0814624
RIG-I signaling pathway	0.0814624
Negative regulation of axon extension involved in axon guidance	0.0814624
Response to misfolded protein	0.0814624
Secondary alcohol metabolic process	0.0814829
Organelle fusion	0.0814829
Response to peptide	0.0831905
Cellular nitrogen compound catabolic process	0.0833303
Terpenoid biosynthetic process	0.0834183
Protein N-linked glycosylation via asparagine	0.0834183
Positive regulation of synaptic transmission, GABAergic	0.0834183
Inositol trisphosphate metabolic process	0.0834183
Regulation of RIG-I signaling pathway	0.0834183
Gamma-delta T cell differentiation	0.0834183
Negative regulation of leukocyte chemotaxis	0.0834183
Chondrocyte proliferation	0.0837321
Regulation of antigen processing and presentation	0.0837321
Positive regulation of regulated secretory pathway	0.0844721
Positive regulation of neutrophil migration	0.086814
Positive regulation of T cell migration	0.086814
Positive regulation of CD4-positive, alpha-beta T cell activation	0.086814
Regulation of mast cell degranulation	0.086814
Positive regulation of smooth muscle contraction	0.086814
Negative regulation of production of molecular mediator of immune response	0.086814
Protein maturation	0.086814
Positive regulation of lipid localization	0.0874637
Regulation of protein localization	0.0874637
Chordate embryonic development	0.0882188
Vasculature development	0.088872
Positive regulation of ion transport	0.0895934
Positive regulation of cytokine-mediated signaling pathway	0.0898592
Negative chemotaxis	0.0898592
Regulation of establishment of protein localization	0.0912053
Response to amine	0.0937639
Response to growth factor	0.0943382
Negative regulation of cyclin-dependent protein kinase activity	0.0946396
Zinc ion transport	0.0946396
Nucleoside diphosphate metabolic process	0.0946396
Regulation of vascular endothelial growth factor receptor signaling pathway	0.0946396
Negative regulation of DNA-binding transcription factor activity	0.0946396
Leukocyte tethering or rolling	0.0946396
Zinc ion homeostasis	0.0946396
Cellular response to interleukin-4	0.0946396
Superoxide anion generation	0.0947623
Negative regulation of hematopoietic progenitor cell differentiation	0.0953402
Pyrimidine nucleoside monophosphate catabolic process	0.0953402
Pyrimidine deoxyribonucleoside monophosphate catabolic process	0.0953402
Skeletal muscle satellite cell differentiation	0.0953402
Peptidyl-proline hydroxylation to 4-hydroxy-L-proline	0.0953402
Serine transport	0.0953402
Regulation of iron ion transport	0.0953402
Negative regulation of dendrite morphogenesis	0.0953402
Positive regulation of acute inflammatory response to antigenic stimulus	0.0953402
Response to interleukin-18	0.0953402
Stress-activated MAPK cascade	0.0955541
Positive regulation of phosphatidylinositol 3-kinase signaling	0.0965716
Positive regulation of phagocytosis	0.0965716
Stress-activated protein kinase signaling cascade	0.0966175
Regulation of nervous system development	0.0966175
Organic hydroxy compound metabolic process	0.0971991
Regulation of endopeptidase activity	0.0974479
Immunoglobulin mediated immune response	0.0999934
Positive regulation of alpha-beta T cell differentiation	0.100051
Positive regulation of release of sequestered calcium ion into cytosol	0.100051
Multicellular organismal homeostasis	0.100404
Folic acid-containing compound metabolic process	0.100925
Serotonin transport	0.100925
Regulation of T cell mediated cytotoxicity	0.100925
Negative regulation of cell killing	0.100925
Regulation of osteoblast proliferation	0.100925
Localization within membrane	0.100925
Regulation of cellular response to stress	0.101495
Cellular response to toxic substance	0.102531
Neuron projection development	0.102638
Mannosylation	0.103745
Antigen processing and presentation of endogenous peptide antigen	0.103745

## Sheet: Table S11
Table S11. DESeq2 analysis (DIO vs lean, d3 callus)
Symbol	log2FC	Padj
Gnai3 ENSMUSG00000000001	-0.256327	0.534541
Cdc45	-0.248823	0.730204
H19	1.02781	0.00945935
Scml2	0.305047	0.815514
Narf	-0.42022	0.35813
Cav2	0.0435499	0.959221
Klf6	-0.364789	0.199596
Scmh1	0.317694	0.283049
Cox5a	0.0743798	0.910399
Tbx2	0.42511	0.270545
Tbx4	0.724601	0.135501
Ngfr	0.495156	0.693291
Wnt9a	0.503338	0.286942
Fer	-0.0837676	0.906139
Xpo6	0.0942021	0.822434
Tfe3	-0.057516	0.917234
Axin2	0.236727	0.713575
Brat1	0.154872	0.737896
Gna12	0.0394038	0.948655
Slc22a18	-0.486454	0.816854
Itgb2l	-2.46961	1.88726e-09
Pih1d2	-0.0949466	0.970692
Dlat	0.0336253	0.959122
Sdhd	0.00645499	0.991578
Ccnd2	0.246337	0.579893
Gpr107	0.106309	0.775186
Nalcn	0.557328	0.744965
Btbd17	0.427867	0.887718
Slfn4	-0.911602	0.0386781
Drp2	0.410721	0.590576
Tspan32	-1.283	0.00524923
Lhx2	-0.432598	0.770368
Clec2g	0.754463	0.73099
Gmpr	0.0848438	0.923548
Mid2	0.0254626	0.977487
Trim25	-0.0504813	0.947934
Dgke	-0.0217635	0.983327
Scpep1	0.170577	0.680947
Mnt	0.0979334	0.867706
Itgb2	-0.920852	0.00688784
Hddc2	0.0678737	0.929996
Tpd52l1	0.452867	0.487173
Pemt	0.211565	0.811086
Cdh1	-0.039254	0.984526
Cdh4	0.380632	0.830096
Ckmt1	-4.02978	0.270545
Bcl6b	-0.105408	0.847805
Clec10a	0.127342	0.968748
Alox12	-1.29461	0.42602
Rtca	0.111619	0.815514
Dbt	-0.226802	0.662557
Dazap2	-0.342289	0.214443
Mcts1	-0.0748158	0.892595
Rem1	0.475547	0.489495
Rnf17	-0.0646529	0.984372
Trappc10	-0.256645	0.534078
Ccm2	-0.113974	0.760846
Tbrg4	0.255878	0.415292
Mx1	-0.707309	0.461897
Fap	-0.160101	0.82299
Ndufa9	0.0785754	0.881218
Egfl6	-0.00654554	0.998387
Lck	-1.40752	0.166844
Cttnbp2	0.506632	0.643422
Galnt1	-0.115855	0.78065
Myf5	-0.358777	0.911151
Mkrn2	0.135333	0.826173
Pparg	-0.774751	0.0749741
Raf1	-0.0501095	0.921202
Septin1	-1.53794	8.52387e-06
Pdgfb	0.171709	0.715249
Acvrl1	-0.00359353	0.996456
Tamalin	0.44462	0.333757
Acvr1b	0.167805	0.678456
Tom1l2	0.320795	0.188976
Zfp385a	0.128493	0.851191
Itga5	0.290705	0.575347
Wdr77	0.131068	0.723833
Adora3	-0.406429	0.679756
Atp5pb	-0.129412	0.735704
Sox9	0.816585	0.0181304
Hnrnpd	-0.190048	0.73335
Dynlt1c	-0.0127824	0.994766
C1d	-0.175731	0.654159
Gm2a	-0.185608	0.807425
Krit1	-0.084734	0.891874
Clcn4	0.0834001	0.857407
Grm6	-3.51018	0.171778
Sema4f	-0.129235	0.914222
Hk2	-0.311407	0.366869
Myo18a	0.0511779	0.939707
Haao	-1.26161	0.0198731
Cd52	-1.03106	0.00285397
Abhd15	-0.501187	0.505362
Hoxb6	0.253462	0.863764
Loxl3	0.16187	0.782849
Btn1a1	-2.28432	0.628258
Kat2b	-0.23285	0.657203
Rab5b	-0.319048	0.472229
Dnmt3l	-0.208254	0.892454
Aire	-0.491915	0.889264
Icosl	-0.491918	0.357756
Spg7	0.252285	0.343401
Sult5a1	1.1605	0.141577
Rpl13	0.139382	0.70016
Chmp1a	0.0447997	0.924231
Rpa1	-0.142891	0.781143
Serpinf1	-0.00324154	0.997294
Tubgcp3	-0.019517	0.981106
Polr3d	0.168915	0.776525
Tcf7	0.449189	0.528242
Ddx3x	-0.171664	0.736926
Il12rb1	-0.591553	0.526081
Slc5a5	0.264122	0.903705
Kcnn3	-0.51346	0.757714
Usp32	-0.651245	0.248416
Car4	0.829748	0.293999
Txnrd3	-0.131433	0.878168
Fasl	-1.69703	0.517267
Zfp512b	0.25385	0.386597
Dnajc5	-0.176342	0.685321
Tpd52l2	-0.0671346	0.871917
Fmr1	-0.279341	0.509168
Bcl11a	-1.38857	0.0502826
Il4	-2.4053	0.361428
Pxmp4	-0.357389	0.384493
Dlg3	0.153407	0.801895
Gnb1l	0.44931	0.287736
Dbh	4.67685	0.329512
Mmp11	-0.014071	0.991578
Smarcb1	0.165071	0.664275
Vpreb3	-3.51167	0.000858581
Hip1r	-0.596184	0.0961316
Nsun5	0.242059	0.699216
Top1mt	0.279874	0.643926
Hoxa10	0.279215	0.671033
Hoxa4	0.303329	0.785785
Mmp14	0.147172	0.823323
Slc7a7	-0.0397524	0.960769
Oxa1l	0.0157518	0.981259
Heatr6	-0.0984146	0.874215
Ccl3	-0.727467	0.379613
Wfdc18	-0.0484428	0.991977
Icam4	-2.92213	0.00521384
Ilf2	0.000244925	0.999554
Chtop	-0.052122	0.914222
Snapin	0.00131579	0.998453
S100a4	0.314333	0.406499
S100a3	0.354041	0.914662
S100a6	-0.107693	0.840866
Scn4a	0.600716	0.154043
Icam2	-0.0160773	0.988596
Mapk7	0.105767	0.822434
Epn2	0.236955	0.673574
B9d1	0.111182	0.915319
Sec24b	0.124949	0.739444
N4bp3	0.153038	0.827152
Rmnd5b	-0.173186	0.646871
Nhp2	0.163859	0.742281
Vps9d1	0.255524	0.461599
Zfp276	0.105667	0.799989
Mfsd10	0.208253	0.6098
Luzp1	0.181574	0.737525
Kctd10	0.105181	0.783549
Poldip2	0.299371	0.328452
Ift20	0.0317735	0.967434
Col6a1	0.144854	0.831774
Pcbp3	0.0461827	0.962683
Lgals9	-0.457929	0.168034
Araf	0.0825914	0.828144
Cfp	-0.0573067	0.948928
Timp1	0.130475	0.886929
Uxt	-0.0243565	0.974084
Cnnm3	0.111576	0.839369
Lman2l	-0.00592905	0.994766
Mcm3ap	0.0257778	0.970171
Pcnt	0.0374281	0.958985
Mxd1	-1.41741	0.000777123
Gmcl1	-0.093111	0.894777
Snrnp27	-0.114446	0.810442
Oas1c	-0.475209	0.626183
Ocrl	0.179177	0.599736
Calm1	-0.0152536	0.977975
Agpat3	0.297013	0.380018
Sema6b	0.234018	0.551166
Uhrf1	-0.189196	0.737716
Dpp9	0.233196	0.632611
Ramp2	0.118667	0.888683
Lsr	0.409651	0.657149
Gramd1a	0.179334	0.583845
Hpn	0.351008	0.662557
Ckb	0.0556566	0.951828
Sp1	-0.205881	0.699216
Itgb7	-0.822492	0.122135
Myg1	0.0816306	0.844927
Rarg	0.18767	0.67258
Pfdn5	-0.0968302	0.852606
Efnb2	0.230168	0.609523
Rrp15	0.0723267	0.900142
Rnd2	-0.0109025	0.994766
Srr	0.0731507	0.914222
Sync	-0.371206	0.738622
Fndc5	0.459416	0.585369
Acp5	-0.13874	0.826657
Cnn1	0.584894	0.543944
Fbxo9	-0.379899	0.386027
Vps50	0.0727355	0.912178
Hars	0.0776468	0.862013
Zmat2	-0.197342	0.553535
Ube2c	-0.362631	0.415275
Smg5	0.0640255	0.900317
Cct3	0.151006	0.76638
Glmp	-0.0359389	0.949196
Mef2d	0.190486	0.633933
Tmem79	0.0338674	0.984961
Snd1	0.242501	0.605585
Col18a1	0.220809	0.76339
Slc19a1	0.484061	0.14385
Kpnb1	0.0891963	0.856679
Npepps	-0.0478777	0.931011
Tbx21	-1.26001	0.620376
Mrpl10	-0.0190689	0.974914
Cyp51	0.180733	0.77804
Tcf25	0.11084	0.752352
Tubb6	0.134547	0.882823
Def8	-0.0284062	0.960376
Meox1	0.214635	0.71086
Sost	-1.671	0.00309579
Pax9	0.231425	0.883893
Irx2	-0.68832	0.722147
Col1a1	0.120795	0.891952
Itga3	0.581547	0.147574
Sgca	0.511595	0.358358
Dlx3	-0.0163952	0.992511
Foxm1	0.0241296	0.979028
Itfg2	0.168747	0.781641
Nrip2	0.234442	0.847805
Tulp3	0.359901	0.369344
Gtf2h4	0.229967	0.611699
Tubb5	0.102714	0.832745
Ell2	-0.0449842	0.960769
Jup	-0.234799	0.76339
Fkbp10	0.309254	0.585624
Klhl10	0.713131	0.754954
Nom1	-0.00123317	0.998453
Ergic1	0.267159	0.584042
Tnk1	-0.338277	0.884259
Acap1	-1.71499	4.83679e-05
Tcea3	0.545001	0.460495
Ifrd1	-0.101704	0.868809
Stk38l	0.247549	0.647389
Brpf1	-0.119919	0.842097
Akr1b3	0.0472451	0.934645
Hoxc11	0.368242	0.613459
Hoxc8	0.471522	0.513729
Hoxc6	0.629014	0.155745
Gstt1	0.574776	0.347129
Gstt3	0.297558	0.753702
Ddt	0.254986	0.749662
Ddx18	0.193404	0.700068
Ubl3	-0.220445	0.564329
Gramd3	0.109022	0.822434
Eef1e1	0.00765688	0.994766
Akt1	0.211549	0.613459
Cldn15	-1.41236	1.35627e-05
Il16	-1.16542	0.000179745
Tcirg1	0.147731	0.737716
Naglu	0.0355448	0.957872
Coasy	0.0736501	0.886511
Smo	0.486559	0.208001
Tspan33	-2.66259	0.0410216
Crnkl1	-0.332923	0.362435
Rin2	-0.137729	0.776023
Chordc1	-0.126304	0.804723
Rtcb	0.0407309	0.932293
Pwp1	0.0932105	0.868927
Fbxo7	-0.470985	0.399136
Capns1	0.0403061	0.946115
Lrp3	0.488199	0.415268
Folr1	0.119941	0.974084
Clpb	0.384896	0.297676
Septin7 ENSMUSG00000001833	-0.165951	0.67885
Zdhhc4	0.0627184	0.905735
Rac1	-0.0610581	0.883552
Nup214	0.00873902	0.992511
Aif1l	-0.511454	0.834528
Cpa3	-1.45658	0.0427923
Ltbp1	-0.112885	0.822903
Ugp2	-0.0190416	0.981259
Trmt1	0.34796	0.162721
Nacc1	0.232128	0.51476
Nfix	0.754055	0.000906751
Slc1a5	0.0574575	0.91734
Uba1	0.0528344	0.920566
Vwf	-0.394652	0.371897
Siae	-0.102861	0.900125
Vsig2	0.324981	0.708024
Esam	0.0559992	0.933716
Spa17	0.185698	0.881218
Fam50a	-0.0753829	0.875543
Emd	-0.037874	0.938964
Taco1	-0.226232	0.735567
Grik3	-1.31717	0.720069
Gria3	0.109557	0.848551
Sipa1l2	0.054137	0.931291
Ap4e1	-0.178769	0.817022
Blvra	0.00102589	0.998787
Pdzd4	0.29049	0.490583
Srpk3	0.0878797	0.911419
Idh3g	0.0619394	0.892742
Pnck	-0.218555	0.869593
Ssr4	0.0479501	0.937287
Bcap31	-0.0862672	0.837512
Fam98a	0.311082	0.301085
Ltbp2	0.537166	0.188634
Kmt2a	0.018992	0.981106
Ift46	0.228666	0.593295
Tmem25	0.413296	0.802443
Cd3g	-1.65554	0.27123
Trappc6a	0.0327034	0.960376
Supt6	0.0839725	0.843894
Spag5	-0.376504	0.539493
Unc119	-0.888518	0.0111075
Rab34	0.316748	0.523657
Sdf2	0.0304053	0.960769
Ccne1	-0.287397	0.699216
Hsf2bp	0.199007	0.917605
Bbc3	-0.35392	0.451899
Mybpc3	-1.29828	0.0664126
Psmc3	0.0461156	0.927304
Acp2	-0.0262053	0.978098
Rapsn	0.316724	0.748298
Slc39a13	0.439373	0.288624
Celf2	-0.535764	0.259923
Nr1h3	-0.0812118	0.933458
Ddb2	-0.092472	0.926958
Spi1	-0.237776	0.659874
Sf3a1	0.173548	0.715291
Stat6	-0.0833647	0.855447
Clgn	-1.41696	0.773408
Napsa	-1.13721	0.0058818
Vrk3	-0.0613006	0.931696
Smg9	-0.158206	0.708024
Paxip1	-0.0530015	0.944161
Rmnd5a	-0.144393	0.774191
Mov10	-0.213127	0.638387
Ppm1j	0.26825	0.663691
Rhoc	0.239311	0.588499
Tead3	0.488417	0.193138
Ppard	0.202506	0.67258
Def6	-0.314226	0.481206
Peg3	0.727765	9.29782e-05
Zim1	0.562388	0.810343
Metrn	0.121875	0.831774
Lmf1	0.373395	0.424018
Ciao3	0.114548	0.811086
Angptl4	0.968641	0.00759572
Dbf4	-0.190398	0.71086
Daxx	0.0301452	0.965134
Cd320	0.267576	0.615681
Ipo4	0.408656	0.282716
Tm9sf1	0.209954	0.582735
Rec8	-2.46366	0.147574
Irf9	-0.322374	0.533936
Gmpr2	0.143035	0.752181
Mdp1	0.0226462	0.979774
Dhrs1	-0.171344	0.641763
Tmem161a	0.239669	0.461599
Armc6	0.274931	0.432717
Borcs8	0.0142376	0.985607
Slc25a42	0.356919	0.653212
Snx9	0.143513	0.817004
Ranbp3	0.174254	0.534131
Ndufa11	0.177529	0.747502
Bmp8b	-0.753321	0.781143
Nr2f6	0.443869	0.0835794
Use1	0.0108147	0.988596
Ocel1	-0.152906	0.759351
Dyrk1b	0.310696	0.613459
Braf	-0.227056	0.685475
Ndufb2	0.167422	0.812897
Hltf	-0.0840981	0.879099
Prpf6	0.0236221	0.96745
Rgs19	-0.435726	0.172599
Abhd3	0.279234	0.920566
Snrpd1	-0.116056	0.822706
Tchp	0.352952	0.250615
Tiam1	-0.498501	0.38099
Tsc2	0.228285	0.483642
Rpl3l	0.766211	0.132836
Slc9a3r2	0.0659632	0.920827
Puf60	0.060992	0.883552
Golga2	0.206373	0.522546
Uck1	-0.0940519	0.877729
Scin	0.0439107	0.980205
Ikzf4	0.665523	0.47204
Mien1	0.0525384	0.935793
Pon1	-0.778903	0.898475
Axl	-0.171389	0.707678
Tgfb1	-0.0765511	0.890276
Ccdc97	0.0945161	0.822434
Zfp40	-0.174161	0.836171
Akap8l	0.00376175	0.995779
Pdcd2l	-0.00570876	0.994766
Gtf2f1	-0.0868953	0.83248
Clpp	0.144671	0.769966
Alkbh7	0.197303	0.805296
Dennd1c	-0.747058	0.154511
Med6	-0.118393	0.862609
Prkd1	0.572109	0.246962
Lcp2	-0.81285	0.0166046
Cse1l	0.0581976	0.916891
Naa20	-0.00180704	0.998027
Prkra	-0.0991576	0.849732
Fkbp7	-0.261532	0.732823
Plekha3	0.0322219	0.967434
Ykt6	0.0231338	0.972062
Baz1b	0.0086349	0.989472
Pex6	0.260145	0.440839
Mrpl2	0.114817	0.826177
Mea1	0.0972792	0.866985
Gnmt	0.0805803	0.974088
Grin2d	0.532502	0.122135
Kdelr1	0.197957	0.633933
Tmem143	0.322258	0.472229
Ggct	-0.145942	0.851061
Jag2	0.47762	0.270471
Btbd6	0.347783	0.218843
Nudt14	0.132344	0.854742
Epdr1	-0.0686818	0.939056
Flii	0.0392881	0.938683
Top3a	-0.0309412	0.963484
Atg4d	-0.0921098	0.909765
Qtrt1	0.102737	0.877721
Plin4	0.912345	0.0910245
Hdgfl2	0.0754791	0.854742
Chaf1a	-0.121078	0.817004
Adprh	-0.0331622	0.951951
Tmem39a	0.237969	0.553523
Timmdc1	0.160722	0.724404
Pla1a	-0.234728	0.825853
Mcm2	-0.199004	0.785292
Tpra1	-0.100827	0.841225
Nab1	-0.171638	0.616192
Adgre5	-0.665936	0.00526108
Il17ra	-0.554746	0.0701462
Lamb1	0.0898631	0.844123
Kcnn1	0.200727	0.810442
Arrdc2	0.0169115	0.988006
Cd36	0.344842	0.620376
Map2k7	0.041041	0.928062
Timm44	0.0958919	0.803185
Ap2a2	0.0875202	0.877571
Pnkp	-1.01169	0.000626001
Med25	0.516657	0.122477
Bcam	0.407791	0.635047
Clptm1	0.202272	0.563295
Relb	0.289981	0.490592
Tomm40	0.272479	0.547284
Apoe	-0.435063	0.621988
Apoc2	-0.343163	0.761269
Hbp1	-0.264244	0.41075
Prkar2b	-1.0967	0.0432168
Cdkn1b	-0.398556	0.470666
Klf4	0.25344	0.658726
Ap1m1	-0.05851	0.914222
Rab8a	-0.208313	0.520837
Hmgn2	-0.994819	0.00178461
Fam32a	-0.401239	0.0591706
Elf3	1.9158	0.287736
Stard3nl	0.0555427	0.922795
Stk11	-0.0115291	0.985649
Efna2	0.834895	0.18968
Atp5d	0.312794	0.259093
Ppp5c	0.19426	0.588681
Cdk12	-0.0679184	0.934699
Lipe	0.137367	0.881218
Pafah1b2	0.00509252	0.994654
Tbc1d8	-1.28922	0.000117845
Cnot11	-0.102104	0.833026
Slc2a3	-1.46584	0.00105183
Foxj2	-0.093841	0.884183
Sri	-0.392729	0.122476
Dgcr2	0.188247	0.5309
NA	-0.0455504	0.979517
Irf3	0.0633921	0.917605
Bcl2l12	0.135325	0.826173
Zfp959	-0.13906	0.903844
Mpnd	0.208481	0.528242
Sh3gl1	0.217803	0.5309
Ebi3	-1.37991	0.0102655
Yju2	0.0531215	0.944923
Ranbp2	-0.221061	0.622157
Edar	-1.67846	0.374346
Grk5	0.00953172	0.993395
Dvl3	0.313921	0.686431
Abcf3	0.1368	0.715187
Eif2b5	0.11924	0.776525
Cyth2	0.0218602	0.970171
Car11	0.812621	0.209614
Plag1	-0.477083	0.841865
Hck	-0.869946	0.0021719
Mrpl4	0.177418	0.657794
Keap1	0.035738	0.942891
Ap1m2	-0.719857	0.737525
Glg1	0.0880695	0.886294
Btbd2	0.370298	0.193177
Csnk1g2	0.168475	0.569362
Abhd17a	0.255014	0.355062
Mob3a	-0.381518	0.135757
Cacnb3	0.36309	0.452603
Fkbp11	0.219903	0.773314
Ddx23	0.044844	0.921696
Pld3	-0.138112	0.814128
Grik5	0.590505	0.103627
Cd79a	-2.7591	0.000109956
Rabac1	0.177604	0.775592
Etv3	0.027343	0.972062
Prkcsh	0.243333	0.497098
Rab3b	0.514882	0.792317
St8sia6	-0.362445	0.672714
Fcgrt	0.0628423	0.955014
Nosip	0.0535545	0.920503
Pih1d1	0.140499	0.712171
Rps11	0.00979693	0.987652
Supt5	0.184438	0.553523
Paf1	-0.0327807	0.954438
Timm50	0.209226	0.554208
Med29	0.0882103	0.917605
Bicd1	-0.8571	0.482307
Ncstn	0.0435151	0.931607
Pex19	0.0861172	0.844123
Phyhip	-2.52791	0.00372981
Crhr2	0.296521	0.811906
Inmt	1.38319	0.497098
Cyp4f18	-0.723631	0.206342
Impdh1	0.350322	0.407029
Dusp3	0.101477	0.833737
Prodh	-0.528322	0.108485
Ess2	0.134899	0.778468
Slc25a1	0.301188	0.342416
Dgcr6	0.285526	0.614587
Ddr1	0.298406	0.657973
Ier3	-0.0312317	0.973077
Fosb	0.232066	0.811906
Klc4	0.017503	0.987109
Ercc1	0.172047	0.748583
As3mt	-0.0433639	0.950209
Homer3	0.247287	0.460337
Crtc1	0.364867	0.328434
Rnf215	0.335759	0.332905
Sec14l2	-0.621577	0.294123
Aven	0.362899	0.333249
Cp	-0.503385	0.168287
Crot	-0.125039	0.833026
Rps6ka1	-1.0552	0.00528441
Snrnp200	-0.0369823	0.946553
Ciao1	-0.0288954	0.967951
Has1	0.566584	0.292491
Taf6l	-0.159598	0.736926
Insig2	-0.114104	0.867014
Kpna6	0.137087	0.757703
Man1a	-0.0943983	0.871917
Itpkc	0.344369	0.400339
Coq8b	0.151101	0.810442
Brd8	-0.103598	0.847805
Kif20a	-0.00659244	0.994766
Farsa	0.0426689	0.937901
Gcdh	-0.0830588	0.900317
Mast2	0.231783	0.495601
Dnase2a	-0.223986	0.678587
Rad23a	-0.0782987	0.915768
Calr	0.217847	0.489495
Syce2	-0.219698	0.730204
Nfat5	0.0283122	0.967951
Nob1	0.185941	0.698767
Nqo1	0.0377074	0.972062
Ppfia3	-0.0106494	0.995843
Gys1	0.183945	0.75128
Ruvbl2	0.15875	0.778291
Lin7b	-0.329789	0.893341
Bax	0.217926	0.56546
Il7r	-0.481828	0.509814
Tfam	-0.0847432	0.888093
Zfp81	-0.0619377	0.944923
Efnb3	0.201804	0.887718
Mmd	-0.0672317	0.917605
Hlf	-0.158782	0.913351
Fam162a	0.322155	0.379602
Rpl8	0.0974844	0.78065
Ssbp2	-0.162315	0.761269
Fancl	-0.178427	0.825376
Gstm5	0.0598004	0.934699
Gstm7	-1.07005	0.378697
Stat3	0.0404171	0.926958
Stat5a	-0.0810575	0.871609
Cavin1	0.270189	0.440839
Map3k11	0.00997357	0.989472
Akt2	0.0913686	0.822134
Dnaja3	0.103545	0.802443
Hmox2	0.02037	0.974084
Cdip1	0.278578	0.282658
Map3k20	0.0905665	0.887012
Cwc15	-0.0380768	0.938341
Col5a3	-0.232904	0.789396
Dnmt1	-0.0892798	0.899741
Ppan	0.347455	0.202594
Angptl2	0.30965	0.662557
Cacna1e	-1.40884	0.269636
Cacna1b	0.306452	0.89566
Trmt10a	0.269388	0.67258
Etv1	-0.279891	0.860727
Kifc2	0.265127	0.755363
Psap	-0.230809	0.761931
Ikbkg	-0.322799	0.327024
Wars2	0.270902	0.633739
Atn1	0.409198	0.189669
Phb2	0.163016	0.68454
Ptpn6	-0.768699	0.0533701
Eno2	0.634723	0.116687
Emg1	0.0441973	0.925914
Lpcat3	-0.198632	0.622157
Atp6v1f	-0.0548993	0.924863
Clcn5	0.0800803	0.88537
Clcn3	-0.453015	0.527415
Hif3a	1.39029	0.541006
Pde1c	-0.272399	0.915319
Utp20	0.217147	0.662557
Spic	-1.3049	0.000177293
9330159F19Rik	0.464517	0.764059
Cul3	-0.16503	0.703747
Il11	-0.703901	0.526716
Large1	0.163311	0.778573
Ddx56	0.184694	0.711396
Tmed4	0.173023	0.6724
Col26a1	0.252785	0.899335
Bid	-0.85587	0.0255138
Ralb	-0.164989	0.589392
Ppp1cc	-0.11155	0.808648
Dnajb11	-0.0071708	0.991026
Tbccd1	-0.19561	0.699216
Clec11a	0.398171	0.389132
Zfp324	0.239591	0.656147
Gab2	-0.251394	0.586706
Coro1c	0.132169	0.745729
Tax1bp1	-0.417211	0.0447691
Ctse	-3.49806	0.00791357
Ndrg2	0.367686	0.548748
Mettl17	0.188368	0.733221
Arhgef40	0.610984	0.0581896
Pnpla6	0.168946	0.744526
Mcoln1	-0.0340412	0.955429
Arhgef18	-0.445754	0.331697
Pkn2	-0.0720653	0.920681
Cd33	-1.53751	0.00103447
Etfb	0.180973	0.703747
Nkg7	-1.99724	2.08167e-05
Stxbp2	-0.867454	0.0140458
Sgce	-0.0660395	0.932186
Chn2	0.157661	0.822682
Wwox	0.143737	0.802214
Slbp	-0.581845	0.182096
Aqp1	-0.180418	0.72115
Arid3b	-0.494823	0.226665
Cnn2	-0.180767	0.709642
Polr2e	0.139224	0.802443
Abca13	-2.40768	2.17926e-05
Myo9b	0.140544	0.70816
Hdac9	0.13549	0.910855
Ly9	-0.621614	0.390439
Cd244a	-0.150271	0.844123
Adgre1	-0.0480649	0.968748
Mtfp1	-0.251273	0.747502
Rab23	0.290486	0.322937
Rab11a	-0.0816662	0.874334
Eif2b2	-0.196878	0.546761
Dlst	0.0479529	0.921696
Pgf	-0.084014	0.928525
Ulk2	0.0209936	0.973077
Ccl24	-0.430758	0.81174
Dgkq	0.237238	0.546072
Grap	-0.086789	0.919682
Chmp2b	-0.162082	0.691955
Plod3	0.177793	0.732995
Ap1s1	0.264805	0.344841
Mapk13	-1.90345	1.56695e-07
Srpk1	0.128779	0.775592
Pax3	2.258	0.539989
Lbr	-0.978033	0.0239372
Crabp2	0.243321	0.810442
Nes	0.0914023	0.926091
Bcan	-0.234124	0.844123
Prcc	0.0814383	0.840279
Rrnad1	0.0825889	0.901587
Hdgf	0.0311512	0.956888
Thop1	0.444827	0.172642
Apba3	0.469071	0.110108
Matk	0.06277	0.948928
Pias4	0.0940321	0.830866
Map2k1	-0.0863481	0.825912
Sgta	0.23706	0.490583
Nmrk2	0.12962	0.925435
Tmem242	0.184349	0.591126
Dtx2	0.244969	0.636018
Hspb1	-0.0105628	0.994813
Rasa4	0.00920907	0.991816
Syt5	-0.310044	0.945584
Hnrnpa2b1	-0.28014	0.372549
Ccdc130	-0.225721	0.591126
Mri1	0.13136	0.743067
Prkacb	-0.0851873	0.833026
Sgsh	-0.0173104	0.987652
Chd5	0.751153	0.616497
Cstb	-0.000863757	0.999414
Sh2b2	0.047345	0.963948
Pex5	0.149337	0.652393
Jkamp	-0.0243196	0.975535
Cd44	-0.37635	0.0819635
Slc1a2	0.398551	0.866738
Eif2ak4	0.00597143	0.994766
Wdr1	-0.159556	0.643422
Slc2a9	-0.411911	0.48083
Ccn4	-0.0772974	0.927791
Ndrg1	-0.0713103	0.918549
4930550C14Rik	-0.0952129	0.981259
Man2b1	-0.325467	0.54049
Klf5	-1.19674	0.0985518
Wdr83	-0.0133947	0.988181
Prdx2	-0.184825	0.692746
Polr2a	0.122236	0.816307
Senp3	0.0885218	0.821147
Plekha8	0.284693	0.48604
Spc25	-0.634689	0.131801
Dnah2	0.05043	0.984961
Ufd1	-0.141202	0.691955
Zfp287	0.379349	0.563868
Prlr	-0.100781	0.988006
Letm1	0.171678	0.662557
Ubqln1	0.000969195	0.998461
Fgfr4	0.512095	0.710829
Cadm3	0.514452	0.590576
Fcer1a	-2.19673	0.0881706
Txn2	0.144714	0.699216
Slc1a6	0.770458	0.808935
Slc1a3	0.779174	0.0864239
Crbn	-0.372919	0.299732
Msh6	-0.168345	0.778645
Fbxo11	-0.115583	0.810442
Mlxipl	0.557966	0.386597
Tbl2	0.308851	0.490583
Bud23	0.20098	0.618879
Nid1	0.083415	0.890276
Mcm5	-0.16808	0.772693
Hmox1	-0.525631	0.175414
Mprip	0.278746	0.330457
Cic	0.37652	0.149752
Pafah1b3	0.144566	0.800191
Il27ra	-0.56573	0.39028
Prkaca	0.149671	0.748583
Asf1b	-0.599669	0.204457
Myl10	1.91627	0.182096
Ddx39a	-0.0103946	0.988447
Dnajb1	-0.156867	0.781463
Usp40	0.203067	0.634338
Kbtbd4	-0.174675	0.688603
Celf1	-0.0716843	0.917323
Ndufs3	0.131812	0.796657
Por	-0.109726	0.824186
Igf1r	-0.287	0.662557
Insr	-0.215132	0.578683
Fcer2a	-2.54892	0.0284206
Trim28	0.180984	0.633366
Ube2m	0.259481	0.32633
Adcy9	0.00932117	0.994833
Mef2c	0.0639556	0.915746
Ctr9	-0.0100459	0.988728
Eif4g2	-0.0426548	0.942764
Irag1	-0.570982	0.444722
Pcyt1a	-0.121991	0.800573
Zfp592	-0.0368308	0.955184
Psmd4	0.0419917	0.933271
Tmod4	0.341426	0.663751
Snx6	0.100546	0.817747
Mthfd2	-0.0675106	0.931291
Kit	-0.715541	0.0304597
Tomm40l	0.327511	0.366808
Apoa2	0.172408	0.950209
Pan2	-0.141307	0.815088
Cs	0.103057	0.790705
Ampd3	-0.633128	0.080961
Bcas2	-0.143013	0.703341
Ctcf	-0.172291	0.735877
Pard6a	0.143228	0.83333
Agrp	0.426626	0.912737
Pvalb	0.423889	0.619268
Tfap4	0.120131	0.880791
Ranbp1	0.133301	0.963401
Cd247	-0.299959	0.819806
Rfx5	0.275706	0.416243
Psmb4	-0.00159427	0.998149
Mmp8	-2.79777	2.44025e-12
Slc30a4	0.254917	0.721057
Sqor	-1.0758	0.000210148
Bloc1s6	-0.110901	0.815307
Metap1	0.147781	0.717928
Gpr108	0.0500038	0.915768
Tnfsf14	-1.15145	0.00372981
Gata6	0.382819	0.917605
Rsl1d1	0.0446604	0.947982
Apc	0.0728346	0.887546
Reep5	0.195093	0.559894
Ergic3	0.0683466	0.901955
Uqcc1	0.195839	0.64731
Ncoa2	-0.192751	0.713887
Nr2c2	-0.172428	0.7337
Nr2c1	-0.147524	0.794157
Smpd4	0.10804	0.83489
Pex1	0.00717431	0.994766
Kctd20	-0.414284	0.257869
Itgae	0.118414	0.962267
Ctns	-0.134695	0.802443
P2rx5	0.558854	0.281416
Shpk	0.197678	0.877977
Trpv1	3.58159	0.043068
Ephb3	0.598021	0.0546532
Tuft1	0.236048	0.787064
Rcn1	0.151809	0.812759
Trap1	0.216841	0.521124
Naa60	-0.0610673	0.910822
1700037C18Rik	-0.0575617	0.959122
Ankrd13d	-0.412395	0.634014
Tpr	-0.0515235	0.917535
Odr4	-0.0621785	0.914966
Prg4	0.581293	0.271909
Dhx34	0.198692	0.685868
Kptn	-0.045557	0.958744
Napa	0.107692	0.776377
Sra1	0.145807	0.723833
Atp5g1	0.24617	0.597638
Snf8	0.0800742	0.861529
Tbcb	0.22539	0.583404
Inpp5k	-0.295738	0.497098
Crkl	-0.128399	0.862013
Eps8l1	-0.795004	0.529839
Clint1	-0.0562817	0.938341
Prss16	-1.60537	0.00578248
Cdkal1	0.0784452	0.913991
Htra1	0.0138767	0.990018
Zbtb17	0.146214	0.738432
Fam131c	0.770124	0.64731
Fblim1	0.376783	0.375938
Hspb7	0.163971	0.886209
Epor	-2.12583	0.00069725
Ccdc159	0.578675	0.589632
Mob1b	-0.453971	0.291761
Atp6v1b2	-0.179401	0.66554
Eps15l1	0.0190748	0.975129
Tep1	0.0768174	0.907239
Ttc5	0.0791049	0.905067
Osgep	0.00612372	0.994766
Aamp	0.0934119	0.822235
Tmbim1	0.0540433	0.945891
Arpc2	-0.3438	0.170513
Kmt2b	0.223352	0.489495
Zbtb32	0.529187	0.641244
Upk1a	0.582712	0.618347
Tmem147	0.208118	0.639405
Rps9	-0.0536157	0.902135
Tfpt	-0.133665	0.785364
Susd2	0.165916	0.867763
Ggt5	0.121832	0.890846
Ggt1	-1.49836	0.100194
Crip2	0.00816648	0.994008
Crip1	-0.0052332	0.995155
Cbfa2t3	-0.214017	0.633463
Fbln1	0.284966	0.656147
Pgrmc1	0.107279	0.838033
Gcat	0.330837	0.530224
Tek	-0.25464	0.633739
Mpl	-1.31073	0.508953
Elovl1	0.00401654	0.994833
Med8	-0.169159	0.651675
Hyi	0.312845	0.533317
Cdc20	0.00471042	0.995153
Adamts4	0.145797	0.866325
Nectin4	-0.287382	0.752839
Pfdn2	0.0990102	0.822434
Rnf114	-0.145956	0.714576
C330007P06Rik	-0.314573	0.447677
Neurl1a	0.209914	0.776058
Srm	0.347858	0.531123
Epha2	-0.0125993	0.991077
Rbm14	0.231452	0.53798
Actn3	0.462698	0.392747
A530013C23Rik	0.508478	0.749314
Zdhhc24	-0.069173	0.916523
Bbs1	0.024204	0.985607
Ndor1	0.214114	0.480509
Nsmf	0.384524	0.147705
Pdk1	0.279112	0.366701
Ptbp1	0.113682	0.832606
Mvd	0.0759357	0.893341
Cyba	-0.470933	0.18645
Itih3	-0.705223	0.847805
Stimate	0.0950561	0.872916
Sfmbt1	-0.0308735	0.974312
Ihh	0.870025	0.274196
Prkag3	0.708291	0.0357343
Atp7b	-1.47303	0.333757
Slc4a1	-3.30848	0.0170175
Rundc3a	-0.170403	0.931291
Slc4a3	0.477655	0.41456
Cdt1	-0.126038	0.823323
Runx1t1	-0.400985	0.655074
Snai3	0.207798	0.924042
Aprt	0.144239	0.725629
Gtf2h1	-0.091169	0.851061
Hfe	-0.121528	0.888093
Abhd1	0.018419	0.990113
Slc5a6	0.322781	0.444091
Tcf23	0.175652	0.962715
Aplp1	0.447593	0.427642
Qrich1	0.0907295	0.86194
P4htm	0.279897	0.786757
Usp19	0.133654	0.711867
Pola1	-0.20558	0.81174
Cdc42	-0.174152	0.57212
Pknox1	-0.224218	0.685475
Gmnn	-0.311865	0.472783
Acot13	-0.0266925	0.981775
Zfp184	0.0639085	0.979517
Cyp27b1	0.0490043	0.987652
Cdk4	0.124125	0.760846
B4galnt1	-0.17241	0.647389
Mettl1	0.335515	0.392126
Tspan31	0.181107	0.59041
Kif5b	-0.23727	0.55938
Saal1	0.0949701	0.866985
Tph2	0.841277	0.428752
Cnp	0.0512424	0.937166
Odad4	-0.51042	0.870069
Sulf2	0.367772	0.488335
Sod2	0.147514	0.736926
Tmco6	-0.386693	0.505793
Stambp	0.116677	0.812897
Ezh1	0.010941	0.98849
Hap1	-0.263412	0.805508
P3h4	0.21502	0.776849
Ctnnb1	0.0928007	0.884899
Eif1b	-0.128717	0.785364
Klk4	0.797886	0.752264
Chrd	0.162078	0.840866
Psmd2	0.151537	0.708024
Syngr3	-0.337246	0.933331
Vars	0.292353	0.466447
Vwa7	0.770374	0.205829
Hspa1l	0.492648	0.376825
Msh5	-0.843018	0.257525
Abhd16a	0.151184	0.664275
Neu1	-0.376044	0.306102
Ddah2	0.234006	0.741779
Clic1	-0.247156	0.270471
Lsm2	-0.00671813	0.992918
Pole	-0.0480029	0.956824
Atp1a2	0.453514	0.430329
Casq1	0.166834	0.847569
Stx1a	0.464124	0.405723
Zfp775	0.442459	0.517267
Scube2	0.870371	0.217698
Mrpl49	-0.10983	0.833026
Dennd2c	-0.132811	0.868576
Mark3	0.090535	0.818831
Gatad1	-0.170458	0.691453
M6pr	-0.133497	0.741748
Lrrc8a	0.156188	0.801895
Mc5r	0.440844	0.917605
Ppp2r1a	-0.0480577	0.931011
Fance	0.223926	0.589451
Tinf2	-0.0914754	0.840755
Tssk4	0.351889	0.72005
Hapln4	0.284903	0.70837
Dus3l	0.163918	0.600096
Gtpbp3	0.261094	0.482307
Tgfbr1	-0.186242	0.587841
Homer1	0.123919	0.849329
Rad51c	-0.0999346	0.909765
Cav1	0.0527235	0.959122
Arpp19	0.00249447	0.996775
Bcl2l1	-0.321264	0.507576
Khsrp	0.104152	0.871823
Dio2	-0.550364	0.474404
Ccdc124	0.162062	0.708024
Cct4	-0.00152772	0.997938
0610009B22Rik	-0.188994	0.732823
Cpt1c	0.647386	0.0162769
Twist2	0.393364	0.726554
Zfp655	-0.260026	0.590332
Rhoa	-0.195337	0.416243
Zmiz1	-0.0877393	0.914222
Ankrd26	0.00484519	0.996348
Aldh16a1	0.00152172	0.998387
Hnrnpa0	0.15722	0.632447
Prrg2	0.067517	0.929307
Hnrnph1	-0.078191	0.853505
Ift43	0.203466	0.714178
Id3	0.148742	0.81943
Tcap	0.396499	0.641763
Arid1a	0.00590938	0.994766
Crlf1	0.0566294	0.963626
Ctsd	-0.0843463	0.922718
Rplp1	0.0646712	0.917323
Hmgcll1	0.0587421	0.960198
Phox2a	-0.436106	0.906804
Abhd8	0.429865	0.185953
Ift22	0.145527	0.822434
Fzd3	0.443838	0.741779
Mid1ip1	-0.444731	0.103863
Ap2s1	0.0691653	0.903705
Fgfrl1	0.698738	0.0107287
Brme1	-0.172259	0.937287
Fhl2	0.335893	0.393644
Emc10	0.297178	0.290488
Clstn3	-1.61798	0.0441045
Fbxw9	0.422544	0.210048
Spib	-2.18909	0.00117957
Fnbp4	-0.111369	0.815514
Cers4	0.426324	0.474404
Scrn3	-0.284493	0.417273
Phax	0.0450774	0.947012
Tle1	0.00460058	0.994994
1700109H08Rik	0.44667	0.749314
Relt	-0.305183	0.518617
Snrpb2	-0.211653	0.633399
Ubc	0.426967	0.482375
Prpf31	0.143653	0.699216
Sertad1	0.128798	0.777532
Carhsp1	-0.351311	0.339701
Elk3	-0.00356271	0.995779
Herpud2	-0.154731	0.708224
Rdh13	0.342856	0.297322
Nutf2	0.0493508	0.957429
Arpc5	-0.362327	0.263761
Pou2f2	-0.761657	0.259093
Mgst1	-0.956492	0.00866409
Nfib	0.293772	0.402625
Rab25	0.31579	0.922641
Ubqln4	0.3405	0.291668
Rbfox1	0.412519	0.55938
Rps18	0.045426	0.921798
Rpl10	-0.0632829	0.889264
Rps15a	-0.0383201	0.947934
Ncaph2	0.0519022	0.917605
Hipk1	-0.60951	0.0736195
Gprc5b	0.371402	0.343401
Man1a2	0.0892976	0.880809
Acyp1	-0.00340862	0.998149
Cldn13	-3.54921	0.00526108
Cd163	-0.282722	0.806341
Hdac5	0.222598	0.376227
Rala	-0.0275253	0.960769
Clec3a	-0.972346	0.893996
Vdac3	0.0477007	0.923828
Slc1a7	1.30319	0.699216
Vps72	0.0741091	0.907783
Gabpa	-0.153179	0.77745
Bmp7	-0.882437	0.267395
Dynll1	0.029777	0.947934
Pdcl	-0.206879	0.633366
Tmem184b	0.230461	0.617895
Nf2	0.0626042	0.899441
Zmat5	0.0339609	0.963004
Ewsr1	0.0249865	0.960769
Ap1b1	0.045066	0.959122
Derl3	-0.552201	0.714214
Tbx1	1.31202	0.0240206
Gnat2	-0.146168	0.952187
Bcl2l13	-0.0404545	0.961371
Dqx1	0.00664803	0.994766
Ccl8	-0.212781	0.888093
Lnpk	-0.282998	0.484395
Prr29	1.1441	0.292658
Mymk	-0.113585	0.977975
Rarres2	0.196793	0.892987
Pttg1ip	-0.146649	0.655145
Trpm2	-1.14077	0.0116408
Ube2g2	0.0354513	0.956498
Mpo	-1.99655	0.01167
Met	-0.100277	0.904143
Slc16a12	0.622905	0.753544
Syn2	-0.0487701	0.986111
Elk1	0.0650895	0.92997
Nav1	0.272066	0.370882
Tnpo1	-0.11945	0.805374
Myod1	-0.28967	0.815514
Otog	0.116961	0.965531
Rnmt	0.0153417	0.982431
Kcnq1	-0.193025	0.897775
Srp14	-0.103525	0.779417
Cdk9	0.0253101	0.967434
Tor2a	0.139105	0.773408
Fpgs	0.467605	0.105611
Mrtfb	0.222992	0.617415
Cbx5	-0.093449	0.894561
Apobec3	-0.388946	0.460965
Sardh	0.227273	0.725519
Vav2	0.113039	0.830096
Tex15	-1.35764	0.0963175
Ppp2cb	-0.343397	0.171232
G0s2	-0.447478	0.143991
Dmap1	0.0736814	0.887546
Mcu	-0.208693	0.610438
Oit3	0.265047	0.826766
Tex11	4.14358	0.322501
Bcr	0.0814474	0.889074
Fxyd5	-0.0607737	0.914222
Kcnd1	0.249576	0.621071
Tfcp2	0.28224	0.546072
Pou6f1	0.270542	0.578316
Ubp1	-0.112216	0.852118
Nuak2	-0.48397	0.227599
Cilk1	0.250963	0.543788
Sdhb	0.119686	0.807425
Cox4i2	0.610398	0.270471
Snap47	0.358236	0.377761
Kdsr	-0.184037	0.702525
Vps4b	-0.225197	0.55938
Rps25	-0.121333	0.749329
Nxf2	0.257418	0.919037
Taz	-0.0578807	0.931086
Kif19a	-0.207186	0.899415
Aldh3a2	-0.374332	0.206401
Tmem115	0.3545	0.257869
Hyal2	0.274043	0.6098
Ifrd2	-0.0154501	0.987723
Hyal1	-0.14045	0.917323
Tusc2	0.0480365	0.952336
Nprl2	0.112831	0.877977
Slc38a3	0.474453	0.73099
Rassf1	0.065186	0.885382
Epn3	1.27278	0.574961
Slc3a2	0.0392556	0.931086
Nxf1	0.00867108	0.991201
Stx5a	0.0984231	0.796992
Slc47a1	0.118149	0.926169
Tnfrsf13b	-0.514286	0.517624
Spire2	0.472432	0.812897
Prox1	0.400193	0.847805
Raver1	0.16452	0.750158
2610507B11Rik	0.086652	0.814996
AI597479	0.101166	0.866985
Tmem86a	-0.318187	0.652987
Tex14	-0.736398	0.804723
Ifi35	-0.248887	0.690365
Rdm1	-0.088187	0.915746
Nedd8	0.0503039	0.917793
Gosr1	-0.16254	0.654159
Mrpl52	0.191562	0.674579
Kansl3	0.130709	0.700068
Eya4	-0.101543	0.917342
Ebf3	-0.420044	0.445866
Uckl1os	0.9407	0.347129
Faf1	-0.0413563	0.938341
Gm266	0.253739	0.796992
Tsacc	0.414907	0.828538
Mettl16	0.149848	0.75128
Apol7a	0.680838	0.853643
Pigyl	0.0557713	0.946537
Rbm25	0.00946934	0.989472
Psen2	0.00607743	0.994833
Acaa1b	0.332243	0.928525
Plcd1	0.461318	0.294123
Fads1	0.315534	0.344915
Lmbr1	0.127532	0.842097
Tnfrsf22	0.294266	0.742552
Cars	0.0802957	0.861529
Wnt2	-0.954361	0.792084
Kdelr3	0.284272	0.593966
Apip	0.00688644	0.994756
Pdhx	-0.00278269	0.996948
Vac14	-0.00113991	0.998461
Mcoln2	-0.0273975	0.984526
Akt1s1	0.345448	0.303318
Tbrg1	0.138116	0.815514
Panx3	0.441473	0.604519
Adssl1	0.184303	0.772693
Cfap161	-0.743166	0.838853
Brf1	-0.0408561	0.940588
Vipr2	1.9847	0.0535542
Odc1	-0.352835	0.397936
Thg1l	0.158285	0.759351
Adam19	-0.108671	0.832606
Pabpc4	0.0615633	0.923548
Exoc3l2	-0.318923	0.385881
Zfp296	-0.133122	0.918457
Plin5	1.72047	0.00634241
Sugp1	0.022826	0.972528
Dhdh	0.104161	0.891658
Zfp790	-0.212703	0.713961
Fsd1	-0.207609	0.94372
Fuz	0.406265	0.415275
Sptbn4	0.232893	0.924788
Pgam1	0.182996	0.743248
Evi5	-0.320592	0.509901
Evi5l	0.433845	0.0908027
Snapc2	0.200093	0.585621
Git1	0.416715	0.169509
Gltp	-0.199465	0.759351
Bnip2	-0.0743131	0.8782
Ccnt1	-0.0458899	0.939866
Scarf2	0.567779	0.0664126
Brms1l	0.136787	0.783009
Med15	0.183966	0.699216
Dhdds	-0.0348445	0.945929
Crybg2	-3.62417	0.201441
Ubxn11	-0.127876	0.902919
Tjap1	0.458782	0.16656
Ehf	-0.534213	0.70792
Nanog	0.3513	0.949
Rpl15	0.0832243	0.830866
Tmem167	0.0376378	0.948655
Steap4	0.12596	0.910822
Mplkip	-0.433824	0.300179
Kif11	-0.578394	0.261277
Rpa3	-0.508094	0.236504
Mlkl	-0.387521	0.292658
Tnpo3	-0.00686314	0.992299
Ttll5	0.174293	0.778149
Zfp715	-0.00847566	0.993034
Retn	-0.762103	0.835877
Cdh23	0.287203	0.70075
Rps5	0.00948135	0.988197
Podnl1	0.0900807	0.920827
Adgrl1	0.54583	0.0183295
Amotl1	0.241585	0.53798
Etv5	0.0385437	0.960769
Gfod2	0.176231	0.785683
Enkd1	0.452465	0.0890006
Atp6v0d1	-0.11996	0.724404
Ptprs	0.33084	0.384894
Slc41a1	0.336173	0.396769
Iglon5	0.382572	0.804886
Zfp651	0.51985	0.243882
Nelfb	0.0769593	0.871823
Card14	-0.18786	0.824111
Tmem175	0.0482631	0.934879
Bcas1	-0.0199074	0.994766
Aldh1a2	-0.292484	0.679756
Ndufs2	0.230599	0.510715
Snx31	-1.71246	0.51238
Atraid	0.00934708	0.991977
Cad	0.611366	0.072958
Sh3bp5l	0.000969215	0.99857
Atad1	-0.0450713	0.933032
Pten	-0.26383	0.488335
Pea15a	0.105466	0.832606
Timm23	0.149806	0.804863
Tnfaip8l2	-0.665877	0.265434
Trnt1	-0.023652	0.974084
Ehmt2	0.316846	0.161225
Elof1	0.0689666	0.868609
Med16	0.140541	0.778962
St3gal1	-0.0476124	0.933716
Tmem259	0.393807	0.093864
Rnf170	0.0793756	0.900391
Clip3	0.606298	0.0277589
Myl2	0.20615	0.964709
Dedd	0.0670728	0.892434
Mcemp1	-1.89044	2.57202e-07
Nit1	-0.00568605	0.994766
Pax5	-2.1241	0.0946865
Prdm15	0.305669	0.326961
Rnf168	-0.304646	0.461599
Dynlt2b	-0.232744	0.641244
Chp1	-0.27003	0.336535
Trpv4	0.493299	0.122476
Klhl3	-0.580826	0.736926
Tvp23b	-0.119187	0.815435
Dnajc7	-0.125013	0.783009
Zfp385c	0.1892	0.958744
Cacybp	-0.0867921	0.845808
Cluap1	0.0660061	0.923828
Zswim7	0.165341	0.781665
Pigl	-0.0999207	0.911351
Ndufa2	0.226611	0.620376
Pam16	0.193952	0.70948
Glis2	0.27945	0.507576
Cox6c	0.0794837	0.90296
Bicc1	0.300069	0.434872
Ube2z	0.0908115	0.811347
Tmem87b	-0.0400417	0.945929
Anapc1	0.0613589	0.919634
Mertk	-0.161914	0.75385
Tsg101	0.0735878	0.868532
Hps5	0.080685	0.875103
Map3k4	0.239286	0.490583
Piezo1	0.275749	0.376227
Blk	-1.77264	0.0835794
Rnf166	-0.0674898	0.903705
Ankrd28	-0.63165	0.0255138
Ankrd52	0.24185	0.70816
Pkd2l2	-0.301301	0.910222
Srp19	-0.0615083	0.892866
Klra17	-1.51099	0.109191
Wdfy2	0.00447295	0.997822
Rbsn	0.0233355	0.972664
Mrps25	0.126095	0.761931
Dguok	0.00928151	0.993395
Camta1	-0.120269	0.842097
Csf1	0.0531822	0.945893
Strip1	-0.0246636	0.962023
Kif1a	-0.427863	0.583549
Slc25a11	-0.0153974	0.978403
Chrne	1.26648	0.0843197
Cmc2	0.159662	0.697728
Chfr	-0.186504	0.55938
Ceacam16	-0.0930362	0.961247
Hoxa2	1.13787	0.464912
Tex261	0.10377	0.803152
Fam120b	0.150978	0.71754
Tbp	-0.222062	0.691662
Psmb1	-0.0151828	0.980785
Pdcd2	0.0130133	0.989472
Dll1	-0.0885446	0.922085
Nol3	0.426584	0.448693
Fhod1	0.124886	0.703747
Plekhg4	0.727505	0.0630699
Slc9a5	0.515024	0.151215
Elmo3	-0.17335	0.806973
Stc1	0.0446028	0.970896
4931428F04Rik	0.106606	0.88429
Tppp3	0.360043	0.597803
Msh3	0.0284106	0.977129
Tmem208	-0.00714635	0.994756
E2f4	-0.20168	0.674196
Surf4	0.176913	0.724783
Surf2	0.127611	0.801895
Dnajb9	-0.148428	0.810078
Naf1	0.0489177	0.960376
Yes1	-0.0301167	0.974312
Ppp1cb	-0.365877	0.251755
Gorasp2	0.159317	0.736918
Tsen15	0.0598259	0.926636
Efr3a	0.00944959	0.988596
Trappc2l	0.0666455	0.917799
Acsf3	0.163636	0.779417
Ddx19a	0.0928653	0.864584
Galns	-0.355255	0.232578
Gata2	-0.435718	0.372549
C8g	0.281376	0.904361
Entpd2	0.694243	0.198053
Rabl6	0.306778	0.193177
Ptgds	-1.59414	0.566225
Edf1	0.0319908	0.948655
Npdc1	0.338594	0.50214
Fbxw5	0.26299	0.420684
Slc25a13	0.0158536	0.988596
Ube2i	-0.0620579	0.921936
Tsr3	0.220936	0.664275
Unkl	0.0777318	0.927689
Lrrk1	0.3794	0.199596
Aldh1a3	-1.17846	0.0587338
Actn1	-0.0043838	0.995097
Sirt2	0.104756	0.815088
Hnrnpl	0.0733593	0.863498
Nolc1	0.225866	0.608947
Casd1	-0.207896	0.715077
Cnksr3	0.104164	0.902791
Mtmr1	-0.183712	0.699216
Hmgb3	-0.578589	0.201303
Map2	0.701641	0.324543
Cyp2j9	0.136383	0.948928
Abca1	0.0618676	0.945926
Nipsnap3b	-0.104353	0.840866
Lage3	0.0206099	0.978929
Ubl4a	0.00364391	0.994894
Gdi1	-0.205464	0.670097
Sash1	0.037325	0.960266
Gadd45b	0.292779	0.473252
Slamf6	-1.28774	0.0240042
Slamf1	-1.36665	0.15952
Zdhhc12	0.312121	0.480694
Endog	0.440263	0.335828
Cybb	-1.72606	0.0458291
Golga7	-0.043314	0.934445
Xk	-1.86044	0.00521384
Pcolce2	0.190008	0.810509
Cd48	-0.560093	0.299015
Clpx	-0.0829653	0.87278
Trabd	0.0906359	0.817574
Dennd6b	0.336922	0.422006
Cd83	-0.752343	0.235504
Gzmb	-0.798367	0.687628
C4a	0.0671408	0.974914
Ager	-0.38284	0.553884
Atf6b	-0.0796218	0.867994
Egfl8	0.140014	0.913861
Notch4	0.156602	0.783549
Ppt2	0.0491018	0.929996
Prrt1	0.271171	0.804753
Rnf5	-0.140405	0.753192
Cacfd1	0.295442	0.288624
Hivep2	0.396454	0.205648
Arnt	-0.0655254	0.888093
Itga2	-0.488827	0.722663
Mocs2	-0.00746773	0.991816
Nat9	0.0544385	0.940628
Lpl	0.0126671	0.992581
Atp6v0e	0.00562117	0.993384
Zfp318	0.396542	0.220066
Srf	0.191273	0.557459
Gata3	-0.941059	0.623855
Lama5	0.457463	0.389497
Steap1	0.367196	0.450772
Steap2	0.28419	0.71058
Hspa8	0.099032	0.786757
Serac1	0.406288	0.536391
Awat1	-2.11791	0.305793
Pdzd11	-0.0142244	0.982128
Psma2	-0.104898	0.778962
Mrpl32	-0.165241	0.751611
Setdb1	0.196848	0.527242
Anxa9	0.155811	0.863498
Arnt2	-0.173786	0.920636
Prune1	-0.114399	0.811394
Cers2	-0.0359808	0.945588
Capza2	-0.23878	0.519796
Plekho1	0.00524472	0.994994
Vps45	-0.00526496	0.994833
Prpf3	-0.0533405	0.929959
Anp32e	-0.26298	0.540721
Aph1a	0.142644	0.750901
Tab2	-0.0094113	0.98849
Ppil4	-0.139393	0.810984
Cnih1	0.0812912	0.852709
Eps8	0.168199	0.844123
Med22	-0.184888	0.587091
Surf1	-0.196754	0.635891
Med28	-0.000374229	0.999427
Qdpr	0.107084	0.816807
Gnrh1	0.105446	0.947982
Tnr	2.00699	0.575531
Sqstm1	-0.126747	0.832642
Nfe2l2	-0.429875	0.0854188
Rxrg	0.523107	0.490583
Rxra	0.216893	0.669033
Adamtsl4	0.371785	0.53812
Fcrls	0.262476	0.747179
Cd5l	-1.04852	0.00695436
Prpsap1	0.405152	0.127586
Fam184b	0.0498619	0.994285
Ncapg	-0.461988	0.341514
Lcorl	-0.264116	0.75128
Lta4h	-1.05005	0.000424435
Amdhd1	-1.7041	0.736926
Dstn ENSMUSG00000015932	-0.514428	0.0769292
Macroh2a1	-0.271916	0.593313
Gtf2ird2	0.304799	0.515248
Bola1	0.247472	0.714214
Castor2	0.57294	0.165309
Fcgr1	0.0435227	0.974971
Ncf1	-1.24457	0.000110117
Wnt11	0.181713	0.841627
Adss	-0.177045	0.600096
Il17rb	-1.88062	0.0198731
Cacna1d	0.224338	0.785785
Chdh	-0.819237	0.254088
Actr8	-0.160766	0.662557
Lrrc27	-0.389491	0.46832
Stk32c	0.319652	0.705262
Fnta	0.102177	0.815088
Mtrex	-0.212946	0.629505
Lbp	-0.524971	0.0843212
Celsr1	-0.852261	0.121822
Fli1	-0.630824	0.0426859
Stard13	0.0784833	0.917
Camk1g	-0.544648	0.864584
Utp25	0.135352	0.770679
Hsd11b1	-1.23904	0.00341958
H2-M3	-0.192906	0.813196
Lonrf3	-0.256666	0.846369
Atp5e	0.173334	0.726105
Nelfcd	-0.113544	0.793009
Tubb1	-1.41411	0.483642
Ctsz	-0.00259764	0.997047
Prelid3b	-0.0706227	0.884008
Sertad4	0.518581	0.0593958
Ube2a	-0.0992906	0.849724
Slc25a5	0.0430966	0.956888
Atp1b4	1.15562	0.232215
Ppdpf	0.117403	0.846373
Eef1a2	0.528073	0.330733
Col20a1	0.0617536	0.959375
Pls3	0.0258486	0.977967
Mpped2	0.29839	0.768787
Nkap	-0.0880912	0.894317
Ndufa1	-0.0973261	0.872137
Wt1	-1.28048	0.834489
E2f3	0.040479	0.951724
Cr1l	-0.286087	0.378779
Ppfibp1	0.243891	0.578316
Cd46	-0.173117	0.927689
Cd34	0.0105207	0.992511
Plgrkt	-0.143829	0.833026
Cd274	-0.582344	0.233889
Pdcd1lg2	-1.93717	0.320802
Gtf3a	0.264831	0.419193
Mtif3	0.0380008	0.958856
Lnx2	0.230833	0.67213
Dyrk3	-0.875104	0.415205
Mapkapk2	-0.0161967	0.977975
Il10	0.492392	0.840646
Lamp2	-0.181996	0.604605
Atxn10	-0.169838	0.641244
Foxred2	-0.913697	0.106965
Eif3d	0.00893243	0.989472
H3f3b	-0.303178	0.201977
Nup50	-0.153311	0.729788
Phf21b	0.242028	0.830866
Ift27	0.0746774	0.901207
Pacsin2	-0.197197	0.678705
Cmah	-1.02408	0.129121
Ttll12	0.327025	0.403367
Bik	-0.551288	0.564042
Scube1	0.869586	0.299887
Tox4	-0.181318	0.565688
Mrps18c	-0.227282	0.579962
Sulf1	0.199197	0.738432
Srsf6	0.025472	0.967434
Plcg1	0.237134	0.525891
Kctd2	-0.0386527	0.956292
Tmprss6	-0.130413	0.967951
Kctd5	0.259511	0.481206
Etaa1	-0.176742	0.824186
Matn4	1.05211	0.00288852
Slpi	-0.580161	0.0985518
Sdc4	0.402063	0.141525
Il13ra1	0.075373	0.884008
Nbr1	-0.0877767	0.806238
Cyth1	0.228127	0.519796
Rnd3	0.135186	0.842695
Brca1	-0.309258	0.599401
Cntnap1	0.322698	0.652987
Nt5c3b	0.319244	0.316554
Coa3	0.0706907	0.8782
Gsdma	2.59893	0.378782
Med24	0.117904	0.782047
Psmd3	0.251864	0.541487
Exosc10	0.0886346	0.84851
Glod4	-0.136572	0.730704
Vps53	-0.0122177	0.987652
Taok1	-0.177714	0.686503
Dnttip1	0.0307511	0.959122
Tnnc2	0.276103	0.71402
Acot8	-0.231738	0.657501
Cd300lg	0.096974	0.915319
Mpp2	0.120071	0.886267
Vtn	0.686675	0.443282
Nlk	-0.305792	0.604896
Traf4	0.357009	0.341124
Aldoc	0.211357	0.844123
Stac2	0.43946	0.54513
Rpl19	-0.0861999	0.845928
Nek8	-0.0113939	0.991578
Cacnb4	-1.45296	0.427763
Plxdc1	0.0800329	0.938341
Arl5b	0.0132954	0.988447
Zfp207	-0.175729	0.681956
Psmd11	0.0857245	0.890315
C1qtnf1	0.186735	0.766347
Timp2	0.212349	0.505205
Zc3h18	0.12895	0.786685
Top2b	-0.181876	0.701679
Rarb	0.046438	0.972528
Igfbp4	0.0338331	0.961816
Cdc6	-0.541011	0.436187
Suz12	-0.446974	0.395045
Atad5	-0.452454	0.43215
Crlf3	-0.498014	0.299167
Tns4	-0.215053	0.900431
Tnfaip1	0.268119	0.338027
Abr	-0.00541407	0.994766
Rab11fip4	-0.149202	0.868609
Cd40	-0.310971	0.651451
Slc35c2	-0.0523235	0.900391
Zfp334	0.492025	0.191532
Elmo2	0.0152488	0.984961
Wsb1	-0.0475891	0.931088
Ttpal	0.266248	0.430753
Rhot1	0.0993446	0.807439
Rhbdl3	0.224712	0.772072
Ada	-0.246614	0.583784
Serinc3	-0.515291	0.121849
Tha1	0.293949	0.495454
Pgs1	0.0333418	0.943857
Birc5	-0.211112	0.686503
Afmid	-0.611258	0.291761
Pigt	0.183716	0.65034
Etv4	0.062012	0.944669
Dbndd2	-0.389667	0.662557
Mmp9	-0.852806	0.0613952
Slc12a5	-0.182251	0.854742
Ghdc	0.216016	0.58269
Pltp	0.0727188	0.945066
Slc12a7	0.0382114	0.96105
Ctsa	0.00481669	0.994994
Zswim1	0.0489321	0.947934
Slc12a4	0.396291	0.163209
Myo1c	0.13781	0.823323
Crk	-0.0659178	0.8782
Cox7c	0.256335	0.545353
Pitpna	-0.109021	0.777234
Mlx	-0.160733	0.687187
Retreg3	-0.160933	0.63869
Jph2	0.716767	0.035815
Dhx58	-0.458549	0.453478
Rab5a	-0.213892	0.571134
Nkiras2	0.00164436	0.998375
Ppp2r5c	-0.152099	0.700368
Ift52	-0.160052	0.713313
Mybl2	-0.158914	0.840772
Sgk2	-0.632914	0.778291
Eya2	0.632831	0.0556722
B4galt5	0.241478	0.629505
Ptgis	0.0789187	0.937393
Cadps2	-0.519468	0.693358
Ddx27	0.144622	0.771367
Cyth3	-0.0206079	0.975022
Cyth4	-0.0902284	0.904391
Rac3	0.372836	0.616816
Rrp7a	0.277212	0.375361
Cyb5r3	0.248067	0.554208
Ints2	0.143332	0.840646
[truncated: 15,742 more rows]

[truncated: 12 more sheets: Table S12, Table S13, Table S14, Table S15, Table S16, Table S17, Table S18, Table S19, Table S20, Table S21, Table S22, Table S23]
